# Supplementary material for: Emergence of Meropenem Resistance Among Cefotaxime Non-susceptible Streptococcus pneumoniae: Evidence and Challenges
Source: Front Microbiol. 2022 Feb 3;12:810414. doi: 10.3389/fmicb.2021.810414 (PMC8853538; doi:10.3389/fmicb.2021.810414)
Supplement: Supplementary file 1 [file Data_Sheet_1.xlsx]

## Sheet: INDIA
Accession Number-serotype and MIC values for Indian isolates
S no	Public name	Serotype	Penicillin	Cefotaxime	Meropenem
1	B1846	6B	1	0.5	0.12
2	B2946	6B	1	0.5	0.12
3	B1856	23F	2	1	0.5
4	B2947	19A	1	0.5	0.25
5	B2952	23F	1	2	0.12
6	CS1687	14	2	0.5	0.5
7	B1779	14	2	0.5	0.5
8	MB315	14	0.25	0.25	0.12
9	B21440	19F	2	1	0.5
10	B1434	19A	2	0.5	0.25
11	B1376	19F	2	1	0.5
12	FF72	6A	0.5	0.25	≤0.06
13	B14376	19F	2	1	0.5
14	FF2390	14	0.5	0.5	0.12
15	B22668	19F	2	1	0.5
16	FF485	19F	1	0.25	≤0.06
17	B24478	6B	1	0.5	0.12
18	BP388	14	0.25	0.5	≤0.06
19	BP13559	9V	2	1	0.5
20	B1035	6C	1	0.5	0.5
21	BP1974	9V	2	1	0.5
22	BP1303	14	0.5	0.25	0.12
23	FF09	9V	2	1	0.5
24	BP3961	9V	2	1	0.5
25	B1730	9V	2	1	0.5
26	BP8391	9V	2	1	0.5
27	B23484	9V	2	1	0.5
28	BA94	9V	2	1	0.5
29	BP12263	6A	0.5	0.25	≤0.06
30	BP2186	23F	2	1	0.5
31	BP5469	35B	1	0.5	0.12
32	BP2925	19F	4	1	1
33	BP998	9V	2	1	0.5
34	BP1778	7B	0.5	0.25	≤0.06
35	BP1524	15C	2	0.5	0.5
36	BP14663	19F	2	1	0.5
37	BP2804	14	0.5	0.25	0.12
38	B16247	9V	2	1	0.5
39	B20123	6B	1	0.5	0.12
40	BA11706	19F	4	1	1
41	BA12954	19F	2	1	0.5
42	BA13636	19F	4	1	1
43	BA15541	14	2	1	0.5
44	BA17741	17F	2	1	0.5
45	BA22559	6B	2	0.5	0.5
46	BA24831	15B	2	0.5	0.5
47	BP10619	14	0.5	0.25	0.12
48	BP1224	14	0.5	0.25	0.12
49	BP13373	14	2	0.5	0.5
50	BP13593	19F	2	1	0.5
51	BP15635	6B	2	0.5	0.5
52	BP15680	14	0.5	0.25	0.12
53	BP16114	19F	2	1	0.5
54	BP1939	19A	4	2	1
55	BP3781	6A	0.5	0.25	≤0.06
56	BP4663	19F	2	1	0.5
57	BP6131	19F	4	1	1
58	BV1090	7B	1	0.25	≤0.06
59	CS336	9V	2	1	0.5
60	B5467	1	0.03	0.06	0.06
61	B6027	14	0.25	0.12	0.06
62	B8001	1	0.03	0.06	0.06
63	BA1900	20	0.03	0.06	0.06
64	BA20065	15A	0.06	0.12	≤0.06
65	BP10912	19A	0.5	0.12	0.112
66	BP14710	18C	0.25	0.12	0.12
67	BP2523	38	0.12	≤0.06	≤0.06
68	BP5337	23A	0.06	0.12	≤0.06
69	BP5480	35B	0.25	0.12	0.12
70	C1067	7B	0.5	0.12	0.12
71	CS646	15C	0.12	0.12	≤0.06
72	CS70323	19F	0.06	≤0.06	≤0.06
73	FP26	9V	0.06	≤0.06	≤0.06

## Sheet: GLOBAL
Accession Number-serotype and MIC values for Global isolates
s no	Public name	Serotype	Penicillin	Cefotaxime	Meropenem
1	ERR1453677	9V	<0.03	<0.06	<0.06
2	ERR1453633	6C	<0.03	<0.06	<0.06
3	ERR845740	23F	<0.03	<0.06	<0.06
4	ERR1066293	15A	<0.03	<0.06	<0.06
5	ERR730833	6E	0.25	<0.06	0.12
6	ERR425414	24	0.5	0.12	0.12
7	ERR1422522	6E	0.25	0.25	<0.06
8	ERR1422575	6E	0.25	0.25	<0.06
9	ERR1422690	6C	0.25	0.25	0.12
10	ERR742653	6A	0.5	0.25	<0.06
11	ERR490763	19F	0.5	0.25	0.12
12	ERR742627	15C	0.5	0.25	0.12
13	ERR1214684	6B	0.5	0.25	0.25
14	ERR1788429	19A	0.5	0.5	0.12
15	ERR568777	6C	1	0.25	0.12
16	ERR433590	9V	1	0.25	0.25
17	ERR1788270	6C	1	0.5	0.5
18	ERR433586	6A	2	0.5	0.5
19	ERR433592	6A	2	0.5	0.5
20	ERR1788490	14	2	1	0.5
21	ERR1453535	6B	2	1	0.5
22	ERR2090998	14	2	1	0.5
23	ERR2090996	14	2	1	0.5
24	ERR730748	9V	2	1	0.5
25	ERR730595	9V	2	1	0.5
26	ERR2090446	6E	2	1	1
27	ERR568620	14	4	1	1
28	ERR1453760	19A	4	2	1
