# Supplementary material for: Emergence of Meropenem Resistance Among Cefotaxime Non-susceptible Streptococcus pneumoniae: Evidence and Challenges
Source: Front Microbiol. 2022 Feb 3;12:810414. doi: 10.3389/fmicb.2021.810414 (PMC8853538; doi:10.3389/fmicb.2021.810414)
Supplement: Supplementary file 2 [file Data_Sheet_2.xlsx]

## Sheet: pbp 1a India
	PBP1A Mutation profile of India isolates
Category	S no	Isolate id	ENA Id	Serotype	Sequence Type	Strain	PBP1a	PBP2b	PBP2x	Penicillin	Cefotaxime	Meropenem	P4Q	L9I	I10A	L13V	S14N	S16C	S19T	V21F	A23T	I25V	V26M	V31I	F33L	S41A	Y56F	N58S	Q61E	D78E	I101V	T103S	L107I	S116N	A124T	I155V	I171V	D194N	N196R	N197E	Q226L	N238G	V251I	A265V	S266N	N267S	N281D	E285Q/R	H309R
I	1	B8001	ERS7910882	1	3081	GPSC 2	2	44	0	0.03	0.06	0.06	-	-	-	-	-	-	-	-	-	-	-	-	-	-	-	-	-	-	-	-	-	-	T	-	-	-	-	-	-	-	-	-	-	-	-	-	-
	2	B5467	ERS7910870	1	5672	GPSC 2	2	44	0	0.03	0.06	0.06	-	-	-	-	-	-	-	-	-	-	-	-	-	-	-	-	-	-	-	-	-	-	T	-	-	-	-	-	-	-	-	-	-	-	-	-	-
	3	BA1900	ERS7910899	20	4745	GPSC 43	0	4	23	0.03	0.06	0.06	-	-	-	-	-	-	-	-	-	-	-	-	-	-	-	-	-	-	-	-	-	-	T	-	-	-	-	-	-	-	-	-	-	-	-	-	-
	4	CS70323	ERS7910998	19F	2212	GPSC 245	2	4	21	0.06	≤ 0.06	≤ 0.06	-	-	-	-	-	-	-	-	-	-	-	-	-	-	-	-	-	-	-	-	-	-	T	-	-	-	-	-	-	-	-	-	-	-	-	-	-
	5	FP26	ERS7911012	9V	4908	GPSC 54	1	4	394	0.06	≤ 0.06	≤ 0.06	-	-	-	-	-	-	-	-	-	-	-	-	-	-	-	-	-	-	-	-	-	-	T	-	-	-	-	-	-	-	-	-	-	-	-	-	-
	6	BA20065	ERS7910900	15A	13262	GPSC 647	2	0	194	0.06	0.12	≤ 0.06	-		-	-	-	-	-	-	-	-	-	-	-	-	-	-	-	-	-	-	-	-	T	-	-	-	-	-	-	-	-	-	-	-	-	-	-
	7	BP5337	ERS7910932	23A	5080	GPSC 116	0	2	44	0.06	0.12	≤ 0.06	-	-	-	-	-	-	-	-	-	-	-	-	-	-	-	-	-	-	-	-	-	-	T	-	-	-	-	-	-	-	-	-	-	-	-	-	-
	8	BP2523	ERS7910929	38	9325	GPSC 38	150	1	77	0.12	≤ 0.06	≤ 0.06	-	-	-	-	-	-	-	-	-	-	-	-	-	-	-	-	-	-	-	-	-	-	T	-	-	-	-	-	-	-	-	-	-	-	-	-	-
	9	CS646	ERS7910995	15C	7522	GPSC 25	2	4	New	0.12	0.12	≤ 0.06	-	-	-	-	-	-	-	-	-	-	-	-	-	-	-	-	-	-	-	-	-	-	T	-	-	-	-	-	-	-	-	-	-	-	-	-	-
	10	B6027	ERS7910873	14	63	GPSC 9	24	27	28	0.25	0.12	0.06	-	-	-	-	-	-	-	-	-	-	-	-	-	-	-	-	-	-	-	-	-	-	T	-	-	-	R	E	L	G	I	V	N	S	D	Q	-
	11	BP14170	ERS7910923	18C	1233	GPSC 67	84	141	229	0.25	0.12	0.12	-	-	-	-	-	-	-	-	-	-	-	-	-	-	-	-	-	-	-	-	-	-	T	-	-	-	R	E	L	G	I	V	N	S	D	Q	-
	12	BP5480	ERS7910933	35B	*fa7c	GPSC novel	7	4	242	0.25	0.12	0.12	-	-	-	-	-	-	-	-	-	-	-	-	-	-	-	-	-	-	-	-	-	-	T	-	-	-	-	-	-	-	-	-	-	-	-	-	-
	13	C1067	ERS7910942	7B	1701	GPSC 10	17	15	22	0.5	0.12	0.12	-	-	-	-	-	-	-	-	-	-	-	-	-	-	-	-	-	-	-	-	-	-	T	-	-	-	-	-	-	-	-	-	-	-	-	-	-
	14	BP10912	ERS7910919	19A	5034	GPSC 10	17	15	242	0.5	0.12	0.12	-	-	-	-	-	-	-	-	-	-	-	-	-	-	-	-	-	-	-	-	-	-	T	-	-	-	-	-	-	-	-	-	-	-	-	-	-
II	15	BP3781	ERS7910930	6A	*0ca0	GPSC 13	36	34	44	0.5	0.25	≤ 0.06	-	-	-	-	N	-	-	-	-	-	-	-	-	-	-	-	-	-	-	-	-	-	T	-	-	-	-	-	-	-	-	-	-	-	-	-	-
	16	BP1224	ERS7910920	14	13585	GPSC 9	24	New	New	0.5	0.25	0.12	-	-	-	-	-	-	-	-	-	-	-	-	-	-	-	-	-	-	-	-	-	-	T	-	-	-	R	E	L	G	I	V	N	S	D	Q	-
	17	BV1090	ERS7910937	7B	1553	GPSC 10	17	1	22	1	0.25	≤ 0.06	-	-	-	-	-	-	-	-	-	-	-	-	-	-	-	-	-	-	-	-	-	-	T	-	-	-	-	-	-	-	-	-	-	-	-	-	-
III	18	B16247	ERS7910831	9V	11921	GPSC 6	17	12	8	2	1	0.5	-	-	-	-	-	-	-	-	-	-	-	-	-	-	-	-	-	-	-	-	-	-	T	-	-	-	-	-	-	-	-	-	-	-	-	-	-
	19	BA12954	ERS7910893	19F	236	GPSC 1	13	16	47	2	1	0.5	Q	I	A	V	-	C	T	F	T	V	M	N	L	A	F	S	E	E	V	-	I	N	T	V	V	-	R	E	L	G	I	V	N	S	D	Q	-
	20	BA15541	ERS7910895	14	63	GPSC 9	147	7	36	2	1	0.5	-	-	-	-	-	-	-	-	-	-	-	-	-	-	-	-	-	-	-	-	-	-	T	-	-	N	-	-	L	G	I	V	N	S	D	R	R
	21	BA17741	ERS7910897	17F	3170	GPSC 16	15	12	18	2	1	0.5	-	-	-	-	-	-	-	-	-	-	-	-	-	-	-	-	-	-	-	S	-	-	T	-	-	-	-	-	-	-	-	-	-	-	-	Q	-
	22	BA22559	ERS7910902	6E(6B)	90	GPSC 23	34	New	56	2	0.5	0.5	-	-	-	-	-	-	-	-	-	-	-	-	-	-	-	-	-	-	-	S	-	-	T	-	-	-	-	-	-	-	-	-	-	-	-	Q	-
	23	BA24831	ERS7910903	15B	*5fae	GPSC 10	17	16	205	2	0.5	0.5	-	-	-	-	-	-	-	-	-	-	-	-	-	-	-	-	-	-	-	-	-	-	T	-	-	-	-	-	-	-	-	-	-	-	-	-	-
	24	BP13373	ERS7910921	14	230	GPSC 10	17	46	New	2	0.5	0.5	-	-	-	-	-	-	-	-	-	-	-	-	-	-	-	-	-	-	-	-	-	-	T	-	-	-	-	-	-	-	-	-	-	-	-	-	-
	25	B13593	ERS7910828	19F	236	GPSC 1	13	16	47	2	1	0.5	Q	I	A	V	-	C	T	F	T	V	M	I	L	A	F	S	E	E	V	-	I	N	T	V	V	-	R	E	L	G	I	V	N	S	D	Q	-
	26	BP15635	ERS7910924	6E(6B)	90	GPSC 23	34	New	56	2	0.5	0.5	-	-	-	-	-	-	-	-	-	-	-	-	-	-	-	-	-	-	-	S	-	-	T	-	-	-	-	-	-	-	-	-	-	-	-	Q	-
	27	BP16114	ERS7910926	19F	236	GPSC 1	13	16	47	2	1	0.5	Q	I	A	V	-	C	T	F	T	V	M	I	L	A	F	S	E	E	V	-	I	N	T	V	V	-	R	E	L	G	I	V	N	S	D	Q	-
	28	BP4663	ERS7910931	19F	236	GPSC 1	13	16	47	2	1	0.5	Q	I	A	V	-	C	T	F	T	V	M	I	L	A	F	S	E	E	V	-	I	N	T	V	V	-	R	E	L	G	I	V	N	S	D	Q	-
	29	CS336	ERS7910986	9V	11921	GPSC 6	17	12	8	2	1	0.5	-	-	-	-	-	-	-	-	-	-	-	-	-	-	-	-	-	-	-	-	-	-	T	-	-	-	-	-	-	-	-	-	-	-	-	-	-
	30	BA11706	ERS7910892	19F	2697	GPSC 1	13	New	8	4	1	1	Q	I	A	V	-	C	T	F	T	V	M	I	L	A	F	S	E	E	V	-	I	N	T	V	V	-	R	E	L	G	I	V	N	S	D	Q	-
	31	BA13636	ERS7910894	19F	*cb74	GPSC 1	13	New	8	4	1	1	Q	I	A	V	-	C	T	F	T	V	M	I	L	A	F	S	E	E	V	-	I	N	T	V	V	-	R	E	L	G	I	V	N	S	D	Q	-
	32	BP1939	ERS7910928	19A	320	GPSC 1	13	11	16	4	2	1	Q	I	A	V	-	C	T	F	T	V	M	I	L	A	F	S	E	E	V	-	I	N	T	V	V	-	R	E	L	G	I	V	N	S	D	Q	-
	33	BP6131	ERS7910934	19F	*7bfa	GPSC 1	13	New	8	4	1	1	Q	I	A	V	-	C	T	F	T	V	M	I	L	A	F	S	E	E	V	-	I	N	T	V	V	-	R	E	L	G	I	V	N	S	D	Q	-
[truncated: 96 more columns]

## Sheet: pbp 2b India
	PBP2B Mutation profile of India isolates
Category	S no	Isolate id	ENA Id	Serotype	Sequence Type	Strain	PBP1a	PBP2b	PBP2x	Penicillin	Cefotaxime	Meropenem	V20I	I54V	S56T	Q78K	T91K	T96I	K98S	K99H	T102G	P109L	E113K	K129Q	I130T	Q161P	A188S	A193V	D199N	V225I	A249V	E250D	A251S/T	I285V	S295R	D297E	T298N	E301A	S303T	A315V	E333G	I361L	K366N	E369D	P372Q	V383I	S412P	N422Y	T426K
I	1	B8001	ERS7910882	1	3081	GPSC 2	2	44	0	0.03	0.06	0.06	-	-	-	-	-	-	-	-	-	-	-	-	T	-	-	-	-	-	-	-	-	-	-	-	-	-	-	-	-	-	-	-	-	-	-	-	-
	2	B5467	ERS7910870	1	5672	GPSC 2	2	44	0	0.03	0.06	0.06	-	-	-	-	-	-	-	-	-	-	-	-	T	-	-	-	-	-	-	-	-	-	-	-	-	-	-	-	-	-	-	-	-	-	-	-	-
	3	BA1900	ERS7910899	20	4745	GPSC 43	0	4	23	0.03	0.06	0.06	-	-	-	-	-	-	-	-	-	-	K	-	T	-	-	-	-	-	-	-	-	-	-	-	-	-	-	-	-	-	-	-	-	-	-	-	-
	4	CS70323	ERS7910998	19F	2212	GPSC 245	2	4	21	0.06	≤ 0.06	≤ 0.06	-	-	-	-	-	-	-	-	-	-	-	-	T	-	-	-	-	-	-	-	-	-	-	-	-	-	-	-	-	-	-	-	-	-	-	-	-
	5	FP26	ERS7911012	9V	4908	GPSC 54	1	4	394	0.06	≤ 0.06	≤ 0.06	-	-	-	-	-	-	-	-	-	-	-	-	-	-	-	-	N	-	-	-	-	-	-	-	-	-	-	-	-	-	-	-	-	-	-	-	-
	6	BA20065	ERS7910900	15A	13262	GPSC 647	2	0	194	0.06	0.12	≤ 0.06	-	-	-	-	-	-	-	-	-	-	-	-	T	-	-	-	-	-	-	-	-	-	-	-	-	-	-	-	-	-	-	-	-	-	-	-	-
	7	BP5337	ERS7910932	23A	5080	GPSC 116	0	2	44	0.06	0.12	≤ 0.06	-	-	-	-	-	-	-	-	-	-	-	-	T	-	-	-	-	-	-	-	-	-	-	-	-	-	-	-	-	-	-	-	-	-	-	-	-
	8	BP2523	ERS7910929	38	9325	GPSC 38	150	1	77	0.12	≤ 0.06	≤ 0.06	-	-	-	-	-	-	-	-	-	-	-	-	-	-	-	-	-	-	-	-	-	-	-	-	-	-	-	-	-	-	-	-	-	-	P	-	-
	9	CS646	ERS7910995	15C	7522	GPSC 25	2	4	New	0.12	0.12	≤ 0.06	-	-	-	-	-	-	-	-	-	-	-	-	-	-	-	-	-	-	-	-	-	-	-	-	-	-	-	-	-	-	-	-	-	-	-	-	-
	10	B6027	ERS7910873	14	63	GPSC 9	24	27	28	0.25	0.12	0.06	-	-	-	-	-	-	-	-	-	-	-	-	T	-	-	-	-	-	-	-	-	-	-	-	-	-	-	-	G	L	-	-	-	-	-	-	-
	11	BP14710	ERS7910923	18C	1233	GPSC 67	84	141	229	0.25	0.12	0.12	-	-	-	-	-	-	-	-	-	-	-	-	-	-	-	-	-	-	-	-	-	-	R	-	-	-	-	V	-	-	-	-	-	-	-	-	-
	12	BP5480	ERS7910933	35B	*fa7c	GPSC novel	7	4	242	0.25	0.12	0.12	-	-	-	-	-	-	-	-	-	-	-	-	T	-	-	-	-	-	-	-	-	-	-	-	-	-	-	-	-	-	-	-	-	-	-	-	-
	13	C1067	ERS7910942	7B	1701	GPSC 10	17	15	22	0.5	0.12	0.12	-	V	T	-	-	-	-	-	-	-	-	-	T	P	-	-	-	-	-	-	-	-	-	-	-	-	-	-	G	-	-	-	-	-	-	-	-
	14	BP10912	ERS7910919	19A	5034	GPSC 10	17	15	242	0.5	0.12	0.12	-	V	T	-	-	-	-	-	-	-	-	-	T	P	-	-	-	-	-	-	-	-	-	-	-	-	-	-	G	-	-	-	-	-	-	-	-
II	15	BP3781	ERS7910930	6A	*0ca0	GPSC 13	36	34	44	0.5	0.25	≤ 0.06	-	-	-	-	-	-	-	-	-	-	-	-	-	-	-	-	-	-	-	-	-	-	-	-	-	-	-	-	-	-	-	-	-	-	-	-	-
	16	BP1224	ERS7910920	14	13585	GPSC 9	24	New	New	0.5	0.25	0.12	-	-	-	-	-	-	-	-	-	-	-	-	T	-	-	-	-	I	-	-	-	-	-	-	-	-	-	-	G	-	N	-	-	-	P	Y	K
	17	BV1090	ERS7910937	7B	1553	GPSC 10	17	1	22	1	0.25	≤ 0.06	-	V	T	-	-	-	-	-	-	-	-	-	T	P	-	-	-	-	-	-	-	-	-	-	-	-	-	-	G	-	-	-	-	-	P	Y	K
III	18	B16247	ERS7910831	9V	11921	GPSC 6	17	12	8	2	1	0.5	-	V	T	-	-	I	-	-	-	-	-	-	T	P	-	V	-	-	-	-	S	-	-	-	-	-	-	-	G	-	-	-	-	-	P	Y	K
	19	BA12954	ERS7910893	19F	236	GPSC 1	13	16	47	2	1	0.5	-	-	-	-	-	-	-	-	-	-	-	-	T	P	-	-	-	I	-	-	-	-	-	-	-	-	-	-	G	L	-	-	-	-	P	Y	K
	20	BA15541	ERS7910895	14	63	GPSC 9	147	7	36	2	1	0.5	I	V	-	K	-	-	-	-	-	L	-	Q	T	-	S	-	-	-	-	-	-	-	-	-	-	-	-	-	G	L	-	-	-	-	P	Y	K
	21	BA17741	ERS7910897	17F	3170	GPSC 16	15	12	18	2	1	0.5	-	V	T	-	-	I	-	-	-	-	-	-	T	P	-	V	-	-	-	-	S	-	-	-	-	-	-	-	G	-	-	-	-	-	P	Y	K
	22	BA22559	ERS7910902	6E(6B)	90	GPSC 23	34	New	56	2	0.5	0.5	-	V	T	-	-	I	-	-	-	-	-	-	T	P	-	-	-	I	-	-	S	-	-	-	-	-	-	-	G	L	-	-	-	-	P	Y	K
	23	BA24831	ERS7910903	15B	*5fae	GPSC 10	17	16	205	2	0.5	0.5	-	-	-	-	-	-	-	-	-	-	-	-	T	P	-	-	-	I	-	-	-	-	-	-	-	-	-	-	G	L	-	-	-	-	P	Y	K
	24	BP13373	ERS7910921	14	230	GPSC 10	17	46	New	2	0.5	0.5	-	V	T	-	K	I	S	H	G	-	-	-	T	P	-	-	-	I	-	-	-	V	-	E	N	A	T	-	G	-	N	-	Q	-	P	Y	K
	25	BP13593	ERS7910828	19F	236	GPSC 1	13	16	47	2	1	0.5	-	-	-	-	-	-	-	-	-	-	-	-	T	P	-	-	-	I	-	-	-	-	-	-	-	-	-	-	G	L	-	-	-	-	P	Y	K
	26	BP15635	ERS7910924	6E(6B)	90	GPSC 23	34	New	56	2	0.5	0.5	-	V	T	-	-	I	-	-	-	-	-	-	T	P	-	-	-	I	-	-	S	-	-	-	-	-	-	-	G	L	-	-	-	-	P	Y	K
	27	BP16114	ERS7910926	19F	236	GPSC 1	13	16	47	2	1	0.5	-	-	-	-	-	-	-	-	-	-	-	-	T	P	-	-	-	I	-	-	-	-	-	-	-	-	-	-	G	L	-	-	-	-	P	Y	K
	28	BP4663	ERS7910931	19F	236	GPSC 1	13	16	47	2	1	0.5	-	-	-	-	-	-	-	-	-	-	-	-	T	P	-	-	-	I	-	-	-	-	-	-	-	-	-	-	G	L	-	-	-	-	P	Y	K
	29	CS336	ERS7910986	9V	11921	GPSC 6	17	12	8	2	1	0.5	-	V	T	-	-	I	-	-	-	-	-	-	T	P	-	V	-	I	-	-	S	-	-	-	-	-	-	-	G	-	-	-	-	-	P	Y	K
	30	BA11706	ERS7910892	19F	2697	GPSC 1	13	New	8	4	1	1	-	V	T	-	-	I	-	-	-	-	-	-	T	P	-	-	-	I	-	-	-	-	-	-	-	-	-	-	G	L	-	D	-	I	P	Y	K
	31	BA13636	ERS7910894	19F	*cb74	GPSC 1	13	New	8	4	1	1	-	V	T	-	-	I	-	-	-	-	-	-	T	P	-	-	-	I	-	-	-	-	-	-	-	-	-	-	G	L	-	D	-	I	P	Y	K
	32	BP1939	ERS7910928	19A	320	GPSC 1	13	11	16	4	2	1	-	V	T	-	-	I	-	-	-	-	-	-	T	P	-	-	-	I	V	D	T	-	-	-	-	-	-	-	G	L	N	-	-	-	P	Y	K
	33	BP6131	ERS7910934	19F	*7bfa	GPSC 1	13	New	8	4	1	1	-	V	T	-	-	I	-	-	-	-	-	-	T	P	-	-	-	I	-	-	-	-	-	-	-	-	-	-	G	L	-	D	-	I	P	Y	K
[truncated: 61 more columns]

## Sheet: pbp 2x India
	PBP2X Mutation profile of India isolates
Category	S no	Isolate id	ENA Id	Serotype	Sequence Type	Strain	PBP1a	PBP2b	PBP2x	Penicillin	Cefotaxime	Meropenem	R6K	N14K	I39V	T50S	T52S	R53K	A59V	T68I	T77I	E102K	N103K	K116D	T117A	E133D	S135A	R138K/I	S142A	N145K	K147T	A153S	S165A	E169D	E171K	A172T/D	E174S	K176E	M219L	S225R/T	T230K	L241V	Q250L	S252F	R254Q	M256V	I265L	P268T	D278N
I	1	B8001	ERS7910882	1	3081	GPSC 2	2	44	0	0.03	0.06	0.06	-	-	-	-	-	-	-	-	-	-	-	-	-	-	-	-	-	-	-	-	-	-	-	-	-	-	-	-	-	-	-	-	-	-	-	-	-
	2	B5467	ERS7910870	1	5672	GPSC 2	2	44	0	0.03	0.06	0.06	-	-	-	-	-	-	-	-	-	-	-	-	-	-	-	-	-	-	-	-	-	-	-	-	-	-	-	-	-	-	-	-	-	-	-	-	-
	3	BA1900	ERS7910899	20	4745	GPSC 43	0	4	23	0.03	0.06	0.06	-	-	-	-	-	-	-	-	-	-	-	-	-	-	-	-	-	-	-	-	-	-	-	-	-	-	-	-	-	-	-	-	-	-	-	-	-
	4	CS70323	ERS7910998	19F	2212	GPSC 245	2	4	21	0.06	≤ 0.06	≤ 0.06	-	-	-	-	-	-	-	-	-	-	-	-	-	-	-	-	-	-	-	-	-	-	-	-	-	-	-	-	-	-	-	-	-	-	-	-	-
	5	FP26	ERS7911012	9V	4908	GPSC 54	1	4	394	0.06	≤ 0.06	≤ 0.06	K	-	V	-	-	-	-	-	-	-	-	-	-	-	-	-	-	-	-	-	A	-	-	T	-	-	-	R	-	-	-	-	Q	V	-	-	-
	6	BA20065	ERS7910900	15A	13262	GPSC 647	2	0	194	0.06	0.12	≤ 0.06	-	-	-	-	-	-	-	-	-	-	-	-	-	-	-	-	-	-	-	-	-	-	-	-	-	-	-	-	-	-	-	-	-	-	-	-	-
	7	BP5337	ERS7910932	23A	5080	GPSC 116	0	2	44	0.06	0.12	≤ 0.06	-	-	-	-	-	-	-	-	-	-	-	-	-	-	-	-	-	-	-	-	-	-	-	T	-	-	-	R	-	-	-	-	Q	V	-	T	N
	8	BP2523	ERS7910929	38	9325	GPSC 38	150	1	77	0.12	≤ 0.06	≤ 0.06	-	-	-	-	-	-	-	-	-	-	-	-	-	-	-	-	-	-	-	-	A	-	-	T	-	-	-	R	-	-	-	F	Q	V	-	T	N
	9	CS646	ERS7910995	15C	7522	GPSC 25	2	4	New	0.12	0.12	≤ 0.06	-	-	-	-	-	-	-	-	-	-	-	-	-	-	-	-	-	-	-	-	-	-	-	-	-	-	-	-	-	-	-	-	-	-	-	-	-
	10	B6027	ERS7910873	14	63	GPSC 9	24	27	28	0.25	0.12	0.06	-	-	-	-	-	-	-	-	-	-	-	-	-	-	-	-	-	-	-	-	-	-	-	T	-	-	-	-	-	-	-	-	Q	V	-	-	-
	11	BP14710	ERS7910923	14	1233	GPSC 67	84	141	229	0.25	0.12	0.12	-	-	V	-	-	-	-	-	-	-	-	-	-	-	-	-	-	-	-	-	-	-	-	-	-	-	-	-	K	-	-	-	Q	V	-	T	N
	12	BP5480	ERS7910933	14	*fa7c	GPSC novel	7	4	242	0.25	0.12	0.12	-	-	-	-	-	-	-	-	-	-	-	-	-	-	-	-	-	K	-	-	A	D	K	D	S	E	-	-	K	-	-	-	Q	V	-	T	N
	13	C1067	ERS7910942	14	1701	GPSC 10	17	15	22	0.5	0.12	0.12	-	-	V	-	-	-	-	-	-	-	-	-	-	-	-	I	-	-	-	-	-	-	-	-	-	-	-	-	-	-	-	-	-	-	-	-	-
	14	BP10912	ERS7910919	14	5034	GPSC 10	17	15	242	0.5	0.12	0.12	-	-	-	-	-	-	-	-	-	-	-	-	-	-	-	-	-	K	-	-	A	D	K	D	S	E	-	-	K	-	-	-	Q	V	-	T	N
II	15	BP3781	ERS7910930	6A	*0ca0	GPSC 13	36	34	44	0.5	0.25	≤ 0.06	-	-	-	-	-	-	-	-	-	-	-	-	-	-	-	-	-	-	-	-	-	-	-	T	-	-	-	R	-	-	-	-	Q	V	-	T	N
	16	BP1224	ERS7910920	14	13585	GPSC 9	24	New	New	0.5	0.25	0.12	-	-	-	-	-	-	-	-	-	-	-	-	-	-	-	-	-	-	-	S	-	-	-	T	-	-	-	-	K	-	-	-	Q	V	-	T	N
	17	BV1090	ERS7910937	7B	1553	GPSC 10	17	1	22	1	0.25	≤ 0.06	-	-	V	-	-	-	-	-	-	-	-	-	-	-	-	I	-	-	-	-	-	-	-	-	-	-	-	-	-	-	-	-	-	-	-	-	-
III	18	B16247	ERS7910831	9V	11921	GPSC 6	17	12	8	2	1	0.5	-	-	V	-	-	-	-	-	-	-	-	-	-	-	-	-	-	-	-	S	A	-	-	T	-	-	-	-	K	-	-	-	Q	V	L	-	-
	19	BA12954	ERS7910893	19F	236	GPSC 1	13	16	47	2	1	0.5	-	-	V	S	S	K	V	I	-	K	K	D	A	D	A	K	-	-	T	-	A	-	-	T	-	-	-	-	K	-	-	-	Q	V	L	-	-
	20	BA15541	ERS7910895	14	63	GPSC 9	147	7	36	2	1	0.5	-	-	V	-	-	-	-	-	-	-	-	-	-	-	-	-	-	-	-	-	A	D	K	D	S	E	+	T	-	V	L	-	Q	V	L	-	-
	21	BA17741	ERS7910897	17F	3170	GPSC 16	15	12	18	2	1	0.5	-	-	-	-	-	-	-	-	-	-	-	-	-	-	-	-	-	-	-	S	-	-	-	T	-	-	-	-	-	V	L	-	Q	V	L	-	-
	22	BA22559	ERS7910902	6E(6B)	90	GPSC 23	34	New	56	2	0.5	0.5	-	-	V	-	-	-	-	-	I	-	-	-	-	-	-	-	-	-	-	-	-	-	-	T	-	-	-	-	-	-	-	-	Q	V	-	T	-
	23	BA24831	ERS7910903	15B	*5fae	GPSC 10	17	16	205	2	0.5	0.5	-	-	V	-	-	-	-	-	-	-	-	-	-	-	-	-	-	-	-	S	A	-	-	T	-	-	-	-	-	-	-	-	Q	V	-	-	-
	24	BP13373	ERS7910921	14	230	GPSC 10	17	46	New	2	0.5	0.5	K	K	V	S	S	K	V	I	-	K	K	D	A	D	A	K	A	-	T	-	A	D	K	D	S	E	+	T	-	-	L	-	Q	V	L	-	-
	25	BP13593	ERS7910828	19F	236	GPSC 1	13	16	47	2	1	0.5	-	-	V	S	S	K	V	I	-	K	K	D	A	D	A	K	-	-	T	-	A	-	-	T	-	-	-	-	K	-	-	-	Q	V	L	-	-
	26	BP15635	ERS7910924	6E(6B)	90	GPSC 23	34	New	56	2	0.5	0.5	-	-	V	-	-	-	-	-	I	-	-	-	-	-	-	-	-	-	-	-	-	-	-	T	-	-	-	-	-	-	-	-	Q	V	-	T	-
	27	BP16114	ERS7910926	19F	236	GPSC 1	13	16	47	2	1	0.5	-	-	V	S	S	K	V	I	-	K	K	D	A	D	A	K	-	-	T	-	A	-	-	T	-	-	-	-	K	-	-	-	Q	V	L	-	-
	28	BP4663	ERS7910931	19F	236	GPSC 1	13	16	47	2	1	0.5	-	-	V	S	S	K	V	I	-	K	K	D	A	D	A	K	-	-	T	-	A	-	-	T	-	-	-	-	K	-	-	-	Q	V	L	-	-
	29	CS336	ERS7910986	9V	11921	GPSC 6	17	12	8	2	1	0.5	-	-	V	-	-	-	-	-	-	-	-	-	-	-	-	-	-	-	-	S	A	-	-	T	-	-	-	-	K	-	-	-	Q	V	L	-	-
	29	BA11706	ERS7910892	19F	2697	GPSC 1	13	New	8	4	1	1	-	-	V	S	S	K	V	I	-	K	K	D	A	D	A	K	-	-	T	-	A	-	-	T	-	-	-	-	K	-	-	-	Q	V	L	-	-
	30	BA13636	ERS7910894	19F	*cb74	GPSC 1	13	New	8	4	1	1	-	-	V	S	S	K	V	I	-	K	K	D	A	D	A	K	-	-	T	-	A	-	-	T	-	-	-	-	K	-	-	-	Q	V	L	-	-
	31	BP1939	ERS7910928	19A	320	GPSC 1	13	11	16	4	2	1	K	-	V	-	-	-	-	-	-	-	-	-	-	-	-	-	-	-	-	S	-	-	-	T	-	-	-	-	-	V	L	-	Q	V	L	-	-
	32	BP6131	ERS7910934	19F	*7bfa	GPSC 1	13	New	8	4	1	1	-	-	V	S	S	K	V	I	-	K	K	D	A	D	A	K	-	-	T	-	A	-	-	T	-	-	-	-	K	-	-	-	Q	V	L	-	-
[truncated: 98 more columns]

## Sheet: pbp 1a global
	PBP1A Mutation profile of Global isolates
Category	S no	ENA Id	Serotype	Sequence type	Strain	PBP1a	PBP2b	PBP2x	Penicillin	Cefotaxime	Meropenem	P4Q	L9I	I10A	L13V	S14N	S16C	S19T	V21F	A23T	I25V	V26M	V31I	F33L	S41A	Y56F	N58S	Q61E	D78E	I101V	T103S	L107I	S116N	A124T	I155V	I171V	N196R	N197E	Q226L	N238G	V251I	A265V	S266N	N267S	N281D	E285Q	T316S	E318Q	A321S
I	1	ERR1453677	11A	99	GPSC 73	23	81	0	<0.03	<0.06	<0.06	-	-	-	-	-	-	-	-	-	-	-	-	-	-	-	-	-	-	-	-	-	-	T	-	-	-	-	-	-	-	-	-	-	-	-	-	-	-
	2	ERR1453633	6C	6209	GPSC 165	2	4	3	<0.03	<0.06	<0.06	-	-	-	-	-	-	-	-	-	-	-	-	-	-	-	-	-	-	-	-	-	-	T	-	-	-	-	-	-	-	-	-	-	-	-	-	-	-
	3	ERR845740	23F	36	GPSC 7	0	0	2	<0.03	<0.06	<0.06	-	-	-	-	-	-	-	-	-	-	-	-	-	-	-	-	-	-	-	-	-	-	T	-	-	-	-	-	-	-	-	-	-	-	-	-	-	-
	4	ERR1066293	15A	58	GPSC 140	0	0	3	<0.03	<0.06	<0.06	-	-	-	-	-	-	-	-	-	-	-	-	-	-	-	-	-	-	-	-	-	-	T	-	-	-	-	-	-	-	-	-	-	-	-	-	-	-
	5	ERR730833	6E(6B)	6393	GPSC 37	200	237	458	0.25	<0.06	0.12	-	-	-	-	-	-	-	-	-	-	-	-	-	-	-	-	-	-	-	-	-	-	T	-	-	-	-	-	-	-	-	-	-	-	-	-	-	-
	6	ERR425414	24	230	GPSC 10	17	15	22	0.5	0.12	0.12	-	-	-	-	-	-	-	-	-	-	-	-	-	-	-	-	-	-	-	-	-	-	T	-	-	-	-	-	-	-	-	-	-	-	-	-	-	-
II	7	ERR1422522	6E(6B)	135	GPSC 115	8	67	103	0.25	0.25	<0.06	-	-	-	-	-	-	-	-	-	-	-	-	-	-	-	-	-	-	-	-	-	-	T	-	-	-	-	-	-	-	-	-	-	-	-	-	-	-
	8	ERR1422575	6E(6B)	135	GPSC 115	8	67	103	0.25	0.25	<0.06	-	-	-	-	-	-	-	-	-	-	-	-	-	-	-	-	-	-	-	-	-	-	T	-	-	-	-	-	-	-	-	-	-	-	-	-	-	-
	9	ERR1422690	6C	1390	GPSC 111	2	16	40	0.25	0.25	0.12	-	-	-	-	N	-	-	-	-	-	-	-	-	-	-	-	-	-	-	-	-	-	T	-	-	-	-	-	-	-	-	-	-	-	-	-	-	-
	10	ERR742653	6A	1876	GPSC 13	36	34	44	0.5	0.25	<0.06	-	-	-	-	N	-	-	-	-	-	-	-	-	-	-	-	-	-	-	-	-	-	T	-	-	-	-	-	-	-	-	-	-	-	-	-	-	-
	11	ERR490763	19F	12700	GPSC 21	NEW	NEW	NEW	0.5	0.25	0.12	-	-	-	-	-	-	-	-	-	-	-	-	-	-	-	-	-	-	-	-	-	-	T	-	-	-	-	-	-	-	-	-	-	-	-	-	-	-
	12	ERR742627	15C	346	GPSC 48	20	18	35	0.5	0.25	0.12	-	-	-	-	-	-	-	-	-	-	-	-	-	-	-	-	-	-	-	-	-	-	T	-	-	-	-	-	-	-	-	-	-	-	-	-	-	-
	13	ERR1214684	6B	11693	GPSC 76	15	12	493	0.5	0.25	0.25	-	-	-	-	-	-	-	-	-	-	-	-	-	-	-	-	-	-	-	-	-	-	T	-	-	-	-	-	-	-	-	-	-	-	Q	S	Q	S
	14	ERR1788429	19A	8640	GPSC 341	8	209	8	0.5	0.5	0.12	-	-	-	-	-	-	-	-	-	-	-	-	-	-	-	-	-	-	-	-	-	-	T	-	-	-	-	-	-	-	-	-	-	-	-	-	-	-
	15	ERR568777	6C	1292	GPSC 89	19	31	8	1	0.25	0.12	-	-	-	-	-	-	-	-	-	-	-	-	-	-	-	-	-	-	-	-	-	-	T	-	-	-	-	-	-	-	-	-	-	-	-	-	-	-
	16	ERR433590	9V	643	GPSC 6	13	39	46	1	0.25	0.25	Q	I	A	V	-	C	T	F	T	V	M	I	L	A	F	S	E	E	V	-	I	N	T	V	V	R	E	L	G	I	V	N	S	D	Q	S	Q	S
III	17	ERR1788270	6C	1390	GPSC 111	15	16	8	1	0.5	0.5	-	-	-	-	-	-	-	-	-	-	-	-	-	-	-	-	-	-	-	S	-	-	T	-	-	-	-	-	-	-	-	-	-	-	Q	S	Q	S
	18	ERR433586	6A	376	GPSC 97	42	42	8	2	0.5	0.5	Q	I	A	V	-	C	T	F	T	V	M	I	L	A	F	S	E	E	V	-	I	N	T	V	V	R	E	L	G	I	V	N	S	D	Q	S	Q	S
	19	ERR433592	6A	376	GPSC 97	42	42	8	2	0.5	0.5	Q	I	A	V	-	C	T	F	T	V	M	I	L	A	F	S	E	E	V	-	I	N	T	V	V	R	E	L	G	I	V	N	S	D	Q	S	Q	S
	20	ERR1788490	14	156	GPSC 6	15	12	296	2	1	0.5	-	-	-	-	-	-	-	-	-	-	-	-	-	-	-	-	-	-	-	S	-	-	T	-	-	-	-	-	-	-	-	-	-	-	Q	S	Q	S
	21	ERR1453535	6B	76	GPSC 76	NEW	46	36	2	1	0.5	-	-	-	-	-	-	-	-	-	-	-	-	-	-	-	-	-	-	-	-	-	-	T	-	-	-	-	-	-	-	-	-	-	-	Q	S	Q	S
	22	ERR2090998	14	156	GPSC 6	15	12	18	2	1	0.5	-	-	-	-	-	-	-	-	-	-	-	-	-	-	-	-	-	-	-	S	-	-	T	-	-	-	-	-	-	-	-	-	-	-	Q	S	Q	S
	23	ERR2090996	14	156	GPSC 6	15	12	18	2	1	0.5	-	-	-	-	-	-	-	-	-	-	-	-	-	-	-	-	-	-	-	S	-	-	T	-	-	-	-	-	-	-	-	-	-	-	Q	S	Q	S
	24	ERR730748	9V	3454	GPSC 54	15	12	18	2	1	0.5	-	-	-	-	-	-	-	-	-	-	-	-	-	-	-	-	-	-	-	S	-	-	T	-	-	-	-	-	-	-	-	-	-	-	Q	S	Q	S
	25	ERR730595	9V	3454	GPSC 54	15	12	18	2	1	0.5	-	-	-	-	-	-	-	-	-	-	-	-	-	-	-	-	-	-	-	S	-	-	T	-	-	-	-	-	-	-	-	-	-	-	Q	S	Q	S
	26	ERR2090446	6E (6B)	13942	GPSC 23	34	NEW	8	2	1	1	-	-	-	-	-	-	-	-	-	-	-	-	-	-	-	-	-	-	-	S	-	-	T	-	-	-	-	-	-	-	-	-	-	-	Q	S	Q	S
	27	ERR568620	14	13	GPSC 18	27	36	8	4	1	1	-	-	-	-	-	-	-	-	-	-	-	-	-	-	-	-	-	-	-	-	-	-	T	-	-	-	-	-	-	-	-	-	-	-	-	S	Q	S
	28	ERR1453760	19A	320	GPSC 1	13	11	16	4	2	1	Q	I	A	V	-	C	T	F	T	V	M	I	L	A	F	S	E	E	V	-	I	N	T	V	V	R	E	L	G	I	V	N	S	D	Q	S	Q	S
[truncated: 94 more columns]

## Sheet: pbp 2b global
	PBP2B Mutation profile of Global isolates
Category	S no	ENA Id	Serotype	Sequence type	Strain	PBP1a	PBP2b	PBP2x	Penicillin	Cefotaxime	Meropenem	I54V	S56T	T91K	T96I	K98S	K99Q	T102G	E113K	I130T	E132D	L147I	Q161P	A193V	D199E	V225I	A249V	E250D	A251S/T	L253I	I285V	D297E	T298N	E301D	S303T	A322N	E333G	I361L	K366N	E369D	P372Q	S412P	N422Y	T426K	Q427A/L	A428F	Y429S	G430V/R	S431P
I	1	ERR1453677	9V	99	GPSC 73	23	81	0	<0.03	<0.06	<0.06	-	-	-	-	-	-	-	-	-	-	-	-	-	-	-	-	-	-	-	-	-	-	-	-	-	-	-	-	-	-	-	-	-	-	-	-	-	-
	2	ERR1453633	6C	6209	GPSC 165	2	4	3	<0.03	<0.06	<0.06	-	-	-	-	-	-	-	K	T	-	I	-	-	-	-	-	-	-	-	-	-	-	-	-	-	-	-	-	-	-	-	-	-	-	-	-	-	-
	3	ERR845740	23F	36	GPSC 7	0	0	2	<0.03	<0.06	<0.06	-	-	-	-	-	-	-	K	T	-	-	-	-	-	-	-	-	-	-	-	-	-	-	-	-	-	-	-	-	-	-	-	-	-	-	-	-	-
	4	ERR1066293	15A	58	GPSC 140	0	0	3	<0.03	<0.06	<0.06	-	-	-	-	-	-	-	-	-	-	-	-	-	-	-	-	-	-	-	-	-	-	-	-	-	-	-	-	-	-	-	-	-	-	-	-	-	-
	5	ERR730833	6E	6393	GPSC 37	200	237	458	0.25	<0.06	0.12	V	T	-	-	-	-	-	-	T	-	-	-	-	-	-	-	-	-	-	-	-	-	-	-	-	G	-	-	-	-	-	-	-	A	F	S	V	P
	6	ERR425414	24	230	GPSC 10	17	15	22	0.5	0.12	0.12	-	-	-	-	-	-	-	-	T	-	-	P	-	-	-	-	-	-	-	-	-	-	-	-	-	G	-	-	-	-	-	-	-	A	F	S	R	P
II	7	ERR1422522	6E	135	GPSC 115	8	67	103	0.25	0.25	<0.06	-	-	-	-	-	-	-	-	-	-	-	-	-	-	-	-	-	-	-	-	-	-	-	-	-	-	-	-	-	-	-	-	-	-	-	-	D	-
	8	ERR1422575	6E	135	GPSC 115	8	67	103	0.25	0.25	<0.06	-	-	-	-	-	-	-	-	-	-	-	-	-	-	-	-	-	-	-	-	-	-	-	-	-	-	-	-	-	-	-	-	-	-	-	-	D	-
	9	ERR1422690	6C	1390	GPSC 111	2	16	40	0.25	0.25	0.12	-	-	-	-	-	-	-	-	T	-	-	-	-	-	-	-	-	-	-	-	-	-	-	-	-	-	-	-	-	-	P	Y	K	L	-	-	-	-
	10	ERR742653	6A	1876	GPSC 13	36	34	44	0.5	0.25	<0.06	-	-	-	-	-	-	-	-	-	-	-	-	-	-	-	-	-	-	-	-	-	-	-	-	-	-	-	-	-	-	-	-	-	-	-	-	-	-
	11	ERR490763	19F	12700	GPSC 21	NEW	NEW	NEW	0.5	0.25	0.12	-	-	-	-	-	-	-	-	-	-	-	-	-	-	-	-	-	-	-	-	-	-	-	-	-	-	-	-	-	-	-	-	-	-	-	-	-	-
	12	ERR742627	15C	346	GPSC 48	20	18	35	0.5	0.25	0.12	-	-	-	I	-	-	-	-	T	-	-	P	V	-	I	-	-	-	-	-	-	-	-	-	-	G	L	-	-	-	P	-	-	-	-	-	D	-
	13	ERR1214684	6B	11693	GPSC 76	15	12	493	0.5	0.25	0.25	V	T	-	I	-	-	-	-	T	-	-	P	V	-	-	-	-	S	-	-	-	-	-	-	-	G	-	-	-	-	P	Y	K	L	-	-	-	-
	14	ERR1788429	19A	8640	GPSC 341	8	209	8	0.5	0.5	0.12	-	-	-	-	-	-	-	-	T	-	-	-	-	-	-	-	-	-	-	-	-	-	-	-	-	-	L	-	-	-	P	Y	K	L	-	-	-	-
	15	ERR568777	6C	1292	GPSC 89	19	31	8	1	0.25	0.12	-	-	-	-	-	-	-	-	T	-	-	-	-	-	-	-	-	-	-	-	-	-	-	-	-	-	-	-	-	-	P	Y	K	L	-	-	-	-
	16	ERR433590	9V	643	GPSC 6	13	39	46	1	0.25	0.25	-	-	-	-	-	-	-	-	-	-	-	-	-	-	-	-	-	-	-	-	-	-	-	-	-	-	-	-	-	-	P	Y	K	L	-	-	-	-
III	17	ERR1788270	6C	1390	GPSC 111	15	16	8	1	0.5	0.5	-	-	-	-	-	-	-	-	T	-	-	-	-	-	-	-	-	-	-	-	-	-	-	-	-	-	-	-	-	-	P	Y	K	L	-	-	-	-
	18	ERR433586	6A	376	GPSC 97	42	42	8	2	0.5	0.5	-	-	-	-	-	-	-	-	T	-	-	P	-	-	I	-	D	-	I	V	E	N	D	T	N	G	-	N	-	Q	P	Y	K	L	-	-	-	-
	19	ERR433592	6A	376	GPSC 97	42	42	8	2	0.5	0.5	-	-	-	-	-	-	-	-	T	-	-	P	-	-	I	-	D	-	I	V	E	N	D	T	N	G	-	N	-	Q	P	Y	K	L	-	-	-	-
	20	ERR1788490	14	156	GPSC 6	15	12	296	2	1	0.5	V	T	-	I	-	-	-	-	T	-	-	P	V	-	-	-	-	S	-	-	-	-	-	-	-	G	-	-	-	-	P	Y	K	L	-	-	-	-
	21	ERR1453535	6B	76	GPSC 76	NEW	46	36	2	1	0.5	-	-	-	-	-	-	-	-	T	-	-	P	-	-	I	-	-	-	-	-	-	-	-	-	-	-	-	-	D	-	P	Y	K	L	-	-	-	-
	22	ERR2090998	14	156	GPSC 6	15	12	18	2	1	0.5	V	T	-	I	-	-	-	-	T	-	-	P	V	-	-	-	-	S	-	-	-	-	-	-	-	G	-	-	-	-	P	Y	K	L	-	-	-	-
	23	ERR2090996	14	156	GPSC 6	15	12	18	2	1	0.5	V	T	-	I	-	-	-	-	T	-	-	P	V	-	-	-	-	S	-	-	-	-	-	-	-	G	-	-	-	-	P	Y	K	L	-	-	-	-
	24	ERR730748	9V	3454	GPSC 54	15	12	18	2	1	0.5	V	T	-	I	-	-	-	-	T	-	-	P	V	-	-	-	-	S	-	-	-	-	-	-	-	G	-	-	-	-	P	Y	K	L	-	-	-	-
	25	ERR730595	9V	3454	GPSC 54	15	12	18	2	1	0.5	V	T	-	I	-	-	-	-	T	-	-	P	V	-	-	-	-	S	-	-	-	-	-	-	-	G	-	-	-	-	P	Y	K	L	-	-	-	-
	26	ERR2090446	6E	13942	GPSC 23	34	NEW	8	2	1	1	V	T	K	I	-	-	-	-	T	-	-	P	-	E	I	-	-	-	-	-	-	-	-	-	-	G	-	N	-	Q	P	Y	K	L	-	-	-	-
	27	ERR568620	14	13	GPSC 18	27	36	8	4	1	1	-	-	-	I	S	Q	G	-	T	D	-	P	-	-	I	-	-	S	-	-	-	-	-	-	-	G	L	-	-	-	P	Y	K	L	-	-	-	-
	28	ERR1453760	19A	320	GPSC 1	13	11	16	4	2	1	V	T	-	I	-	-	-	-	T	-	-	P	-	-	-	V	D	T	-	-	-	-	-	-	-	G	L	N	-	-	P	Y	K	L	-	-	-	-
[truncated: 56 more columns]

## Sheet: pbp 2x global
PBP2X Mutation profile of Global isolates
Category	S no	ENA Id	Serotype	Sequence type	Strain	Penicillin	Cefotaxime	Meropenem	PBP1a	PBP2b	PBP2x	R6K	V7I	I8T	Y10F	T12I	K13R	A19T	R23K	R24I	S28Y	L29I	S33A	F35V	V36L	I39V	T50S	T52S	R53K	A59V	K60R	T68I	T77I	E102K	N103K/D	K116D	T117A/S	V125I	E133D	S135A	R138K/I	K147T	A153S	S165A	E169D	E171K	A172T/D	E174S	K176E
I	1	ERR1453677	9V	99	GPSC 73	<0.03	<0.06	<0.06	23	81	0	-	-	-	-	-	-	-	-	-	-	-	-	-	-	-	-	-	-	-	-	-	-	-	D	-	-	I	-	-	-	-	-	-	-	-	-	-	-
	2	ERR1453633	6C	6209	GPSC 165	<0.03	<0.06	<0.06	2	4	3	-	-	-	-	-	-	-	-	-	-	-	-	-	-	-	-	-	-	-	-	-	-	-	-	-	-	-	-	-	-	-	-	-	-	-	-	-	-
	3	ERR845740	23F	36	GPSC 7	<0.03	<0.06	<0.06	0	0	2	-	-	-	-	-	-	-	-	-	-	-	-	-	-	-	-	-	-	-	-	-	-	-	-	-	-	-	-	-	-	-	-	-	-	-	-	-	-
	4	ERR1066293	15A	58	GPSC 140	<0.03	<0.06	<0.06	0	0	3	-	-	-	-	-	-	-	-	-	-	-	-	-	-	-	-	-	-	-	-	-	-	-	-	-	-	-	-	-	-	-	-	-	-	-	-	-	-
	5	ERR730833	6E	6393	GPSC 37	0.25	<0.06	0.12	200	237	458	K	-	-	-	-	-	-	-	-	-	-	-	-	-	V	-	-	-	-	-	-	-	-	-	-	-	-	-	-	-	-	S	T	-	-	T	-	-
	6	ERR425414	24	230	GPSC 10	0.5	0.12	0.12	17	15	22	-	-	-	-	-	-	-	-	-	-	-	-	-	-	V	-	-	-	-	-	-	-	-	-	-	-	-	-	-	I	-	-	-	-	-	-	-	-
II	7	ERR1422522	6E	135	GPSC 115	0.25	0.25	<0.06	8	67	103	-	-	-	-	-	-	-	-	-	-	-	-	-	-	-	-	-	-	-	-	-	-	-	-	-	-	-	-	-	-	-	-	-	-	-	-	-	-
	8	ERR1422575	6E	135	GPSC 115	0.25	0.25	<0.06	8	67	103	-	-	-	-	-	-	-	-	-	-	-	-	-	-	-	-	-	-	-	-	-	-	-	-	-	-	-	-	-	-	-	-	-	-	-	-	-	-
	9	ERR1422690	6C	1390	GPSC 111	0.25	0.25	0.12	2	16	40	-	-	-	-	-	-	-	-	-	-	-	-	-	-	V	-	-	-	-	-	I	-	K	K	D	A	-	D	A	K	T	-	A	D	K	D	S	E
	10	ERR742653	6A	1876	GPSC 13	0.5	0.25	<0.06	36	34	44	-	-	-	-	-	-	-	-	-	-	-	-	-	-	-	-	-	-	-	-	-	-	-	-	-	-	-	-	-	-	-	-	-	-	-	T	-	-
	11	ERR490763	19F	12700	GPSC 21	0.5	0.25	0.12	NEW	NEW	NEW	-	-	-	-	-	-	-	-	-	-	-	-	-	-	-	-	-	-	-	-	-	-	K	K	D	A	-	-	-	-	-	-	A	-	-	T	-	-
	12	ERR742627	15C	346	GPSC 48	0.5	0.25	0.12	20	18	35	K	-	-	-	-	-	-	-	-	-	-	-	-	-	V	-	-	-	-	-	-	-	-	-	-	-	-	-	-	-	-	S	A	-	-	T	-	-
	13	ERR1214684	6B	11693	GPSC 76	0.5	0.25	0.25	15	12	493	-	-	-	-	-	-	-	-	-	-	-	-	-	-	-	-	-	-	-	-	-	-	-	-	-	-	-	-	-	-	-	-	-	-	-	-	-	-
	14	ERR1788429	19A	8640	GPSC 341	0.5	0.5	0.12	8	209	8	-	-	-	-	-	-	-	-	-	-	-	-	-	-	V	-	-	-	-	-	-	I	-	-	-	-	-	-	-	-	-	-	A	D	K	D	S	E
	15	ERR568777	6C	1292	GPSC 89	1	0.25	0.12	19	31	8	-	I	T	F	I	R	-	K	I	Y	I	A	V	L	V	S	S	K	V	-	I	-	K	K	D	A	-	D	A	K	T	-	A	D	K	D	S	E
	16	ERR433590	9V	643	GPSC 6	1	0.25	0.25	13	39	46	-	-	-	-	-	-	-	-	-	-	-	-	-	-	V	-	-	-	-	-	-	-	-	-	-	-	-	-	-	-	-	-	-	-	-	T	-	-
III	17	ERR1788270	6C	1390	GPSC 111	1	0.5	0.5	15	16	8	-	-	-	-	-	-	-	-	-	-	-	-	-	-	V	-	-	-	-	-	-	-	-	-	-	-	-	-	-	-	-	-	A	D	K	D	S	E
	18	ERR433586	6A	376	GPSC 97	2	0.5	0.5	42	42	8	-	-	-	-	-	-	-	-	-	-	-	-	-	-	V	-	-	-	-	-	-	I	-	-	-	-	-	D	A	K	T	-	A	D	K	D	S	E
	19	ERR433592	6A	376	GPSC 97	2	0.5	0.5	42	42	8	-	-	-	-	-	-	-	-	-	-	-	-	-	-	V	-	-	-	-	-	-	I	-	-	-	-	-	D	A	K	T	-	A	D	K	D	S	E
	20	ERR1788490	14	156	GPSC 6	2	1	0.5	15	12	296	K	-	-	-	-	-	-	-	-	-	-	-	-	-	V	-	-	-	-	R	-	-	K	K	D	S	-	D	A	K	-	S	-	-	-	T	-	-
	21	ERR1453535	6B	76	GPSC 76	2	1	0.5	NEW	46	36	K	-	-	-	-	-	T	-	-	-	-	-	-	-	V	-	-	-	-	-	-	-	-	-	-	-	-	-	-	-	-	S	A	-	-	T	-	-
	22	ERR2090998	14	156	GPSC 6	2	1	0.5	15	12	18	-	-	-	-	-	-	-	-	-	-	-	-	-	-	-	-	-	-	-	-	-	-	-	-	-	-	-	-	-	-	-	S	-	-	-	T	-	-
	23	ERR2090996	14	156	GPSC 6	2	1	0.5	15	12	18	-	-	-	-	-	-	-	-	-	-	-	-	-	-	-	-	-	-	-	-	-	-	-	-	-	-	-	-	-	-	-	S	-	-	-	T	-	-
	24	ERR730748	9V	3454	GPSC 54	2	1	0.5	15	12	18	-	-	-	-	-	-	-	-	-	-	-	-	-	-	-	-	-	-	-	-	-	-	-	-	-	-	-	-	-	-	-	S	-	-	-	T	-	-
	25	ERR730595	9V	3454	GPSC 54	2	1	0.5	15	12	18	-	-	-	-	-	-	-	-	-	-	-	-	-	-	-	-	-	-	-	-	-	-	-	-	-	-	-	-	-	-	-	S	-	-	-	T	-	-
	26	ERR2090446	6E	13942	GPSC 23	2	1	1	34	NEW	8	-	I	T	F	I	R	-	K	I	Y	I	A	V	L	V	S	S	K	V	-	I	-	K	K	D	A	-	D	A	K	T	-	A	D	K	D	S	E
	27	ERR568620	14	13	GPSC 18	4	1	1	27	36	8	-	-	-	-	-	-	-	-	-	-	-	-	-	-	V	-	-	-	-	-	-	I	K	K	D	A	-	D	A	K	T	-	A	D	K	D	S	E
	28	ERR1453760	19A	320	GPSC 1	4	2	1	13	11	16	K	-	-	-	-	-	-	-	-	-	-	-	-	-	V	-	-	-	-	-	-	-	-	-	-	-	-	-	-	-	-	S	-	-	-	T	-	-
[truncated: 103 more columns]
