# Supplementary material for: Emergence of Meropenem Resistance Among Cefotaxime Non-susceptible Streptococcus pneumoniae: Evidence and Challenges
Source: Front Microbiol. 2022 Feb 3;12:810414. doi: 10.3389/fmicb.2021.810414 (PMC8853538; doi:10.3389/fmicb.2021.810414)
Supplement: Supplementary file 3 [file Data_Sheet_3.xlsx]

## Sheet: pbp1a
	Thermodynamic stability profile of PBP1A
	∆∆G (Kcal/mol)	Remark					∆∆G (Kcal/mol)	Remark
S16C	0.64	Stabilizing				H571Y	1.21	Stabilizing
L13V	0.24	Stabilizing				T495I	0.04	Stabilizing
Y56F	-0.15	Destabilizing				A585V	-0.18	Destabilizing			Transpeptidase domain mutations
F33L	-0.47	Destabilizing				F577Y	-0.37	Destabilizing
N58S	-0.53	Destabilizing				A550P	-0.56	Destabilizing
Q61E	-0.55	Destabilizing				S575T	-0.59	Destabilizing
L9I	-0.63	Destabilizing				V505I	-0.66	Destabilizing
P4Q	-0.75	Destabilizing				T612L	-0.69	Destabilizing
A23T	-1.13	Destabilizing				N609D	-0.84	Destabilizing
D78E	-1.16	Destabilizing				Y497H	-0.87	Destabilizing
I171V	-1.33	Destabilizing				T574N	-0.91	Destabilizing
V21F	-1.54	Destabilizing				L583M	-0.93	Destabilizing
S41A	-1.84	Destabilizing				Q576G	-1.16	Destabilizing
I10A	-1.85	Destabilizing				L611F	-1.54	Destabilizing
I25V	-1.86	Destabilizing				L606I	-1.66	Destabilizing
S19T	-2.09	Destabilizing				H503N	-2.21	Destabilizing
V31I	-2.12	Destabilizing				N546G	-2.33	Destabilizing
V26M	-2.43	Destabilizing
H571Y	1.21	Stabilizing
T495I	0.04	Stabilizing
A585V	-0.18	Destabilizing
F577Y	-0.37	Destabilizing
A550P	-0.56	Destabilizing
S575T	-0.59	Destabilizing
V505I	-0.66	Destabilizing
T612L	-0.69	Destabilizing
N609D	-0.84	Destabilizing
Y497H	-0.87	Destabilizing
T574N	-0.91	Destabilizing
L583M	-0.93	Destabilizing
Q576G	-1.16	Destabilizing
L611F	-1.54	Destabilizing
L606I	-1.66	Destabilizing
H503N	-2.21	Destabilizing
N546G	-2.33	Destabilizing

## Sheet: pbp2x
	Thermodynamic stability profile of PBP2X
	∆∆G (Kcal/mol)	Remark				∆∆G (Kcal/mol)	Remark
Q281L	1.258	Stabilizing
N444S	-0.471	Destabilizing			Pbp2x_N444S	-0.471	Destabilizing			Transpeptidase domain mutations
A346S	-0.486	Destabilizing			Pbp2x_A346S	-0.486	Destabilizing
T338A	-0.619	Destabilizing			Pbp2x_T338A	-0.619	Destabilizing
D311N	-0.787	Destabilizing			Pbp2x_D311N	-0.787	Destabilizing
L364F	-0.811	Destabilizing			Pbp2x_L364F	-0.811	Destabilizing
I371L	-1.044	Destabilizing			Pbp2x_I371L	-1.044	Destabilizing
L347S	-2.176	Destabilizing			Pbp2x_L347S	-2.176	Destabilizing

## Sheet: pbp2b
	Thermodynamic stability profile of PBP2B
	∆∆G (Kcal/mol)	Remark				∆∆G (Kcal/mol)	Remark
					G597E	0.613	Stabilizing
V225I	-0.134	Destabilizing	Dimerization domain		N659K	0.515	Stabilizing			Transpeptidase domain mutations
G597E	0.613	Stabilizing			Q427L	0.502	Stabilizing
N659K	0.515	Stabilizing			Q567E	0.443	Stabilizing
Q427L	0.502	Stabilizing			D561E	0.377	Stabilizing
Q567E	0.443	Stabilizing			Q567D	0.335	Stabilizing
D561E	0.377	Stabilizing			N606D	0.321	Stabilizing
Q567D	0.335	Stabilizing			S480A	0.276	Stabilizing
N606D	0.321	Stabilizing			Q427A	0.171	Stabilizing
S480A	0.276	Stabilizing			S412P	0.099	Stabilizing
Q427A	0.171	Stabilizing			S664A	0.083	Stabilizing
S412P	0.099	Stabilizing			D561N	0.082	Stabilizing
S664A	0.083	Stabilizing			A619G	-0.024	Destabilizing
D561N	0.082	Stabilizing			G597A	-0.121	Destabilizing
A619G	-0.024	Destabilizing			T426K	-0.136	Destabilizing
G597A	-0.121	Destabilizing			G660N	-0.137	Destabilizing
T426K	-0.136	Destabilizing			Q565A	-0.139	Destabilizing
G660N	-0.137	Destabilizing			G597P	-0.155	Destabilizing
Q565A	-0.139	Destabilizing			S473T	-0.227	Destabilizing
G597P	-0.155	Destabilizing			N422Y	-0.274	Destabilizing
S473T	-0.227	Destabilizing			Q565S	-0.434	Destabilizing
N422Y	-0.274	Destabilizing			L609A	-0.476	Destabilizing
Q565S	-0.434	Destabilizing			L609T	-0.571	Destabilizing
L609A	-0.476	Destabilizing			L609S	-0.683	Destabilizing
L609T	-0.571	Destabilizing			L566I	-0.798	Destabilizing
L609S	-0.683	Destabilizing			L566V	-1.691	Destabilizing
L566I	-0.798	Destabilizing
L566V	-1.691	Destabilizing
