# Supplementary material for: Emergence of Meropenem Resistance Among Cefotaxime Non-susceptible Streptococcus pneumoniae: Evidence and Challenges
Source: Front Microbiol. 2022 Feb 3;12:810414. doi: 10.3389/fmicb.2021.810414 (PMC8853538; doi:10.3389/fmicb.2021.810414)
Supplement: Supplementary file 4 [file Data_Sheet_4.xlsx]

## Sheet: Pbp2b
		Simulated RMSD and B-factor of the PBP2B
Residues	B_factor_Parent	B_factor_Mutant				Residues	RMSD_Parent	RMSD_Mutant
1	2.83911	2.83911				1	0.328441	0.328441
2	5.49897	5.49897				2	0.457095	0.457095
3	8.37884	8.37884				3	0.564232	0.564232
4	4.53642	4.53642				4	0.415167	0.415167
5	4.68923	4.68923				5	0.422101	0.422101
6	6.93021	6.93021				6	0.513143	0.513143
7	4.74381	4.74381				7	0.424551	0.424551
8	3.21436	3.21436				8	0.349472	0.349472
9	3.64431	3.64431				9	0.372112	0.372112
10	3.5243	3.5243				10	0.365934	0.365934
11	1.23037	1.23037				11	0.216214	0.216214
12	1.45482	1.45482				12	0.23511	0.23511
13	1.54688	1.54688				13	0.242434	0.242434
14	3.34062	3.34062				14	0.35627	0.35627
15	4.20514	4.20514				15	0.39972	0.39972
16	10.4192	10.4192				16	0.629193	0.629193
17	3.15869	3.15869				17	0.346433	0.346433
18	2.66483	2.66483				18	0.3182	0.3182
19	2.38871	2.38871				19	0.301264	0.301264
20	17.477	17.477				20	0.814889	0.814889
21	8.04273	8.04273				21	0.552799	0.552799
22	4.16964	4.16964				22	0.398029	0.398029
23	5.32224	5.32224				23	0.44969	0.44969
24	3.34096	3.34096				24	0.356288	0.356288
25	2.16995	2.16995				25	0.287138	0.287138
26	1.52467	1.52467				26	0.240687	0.240687
27	5.18886	5.18886				27	0.444019	0.444019
28	9.4187	9.4187				28	0.59822	0.59822
29	2.4779	2.4779				29	0.306837	0.306837
30	9.12854	9.12854				30	0.588934	0.588934
31	3.53728	3.53728				31	0.366607	0.366607
32	2.29529	2.29529				32	0.295314	0.295314
33	5.51725	5.51725				33	0.457854	0.457854
34	2.17322	2.17322				34	0.287354	0.287354
35	2.06012	2.06012				35	0.279777	0.279777
36	1.52005	1.52005				36	0.240322	0.240322
37	4.43551	4.43551				37	0.410523	0.410523
38	1.63009	1.63009				38	0.248869	0.248869
39	6.49493	6.49493				39	0.496767	0.496767
40	2.91446	2.91446				40	0.332771	0.332771
41	2.25038	2.25038				41	0.292411	0.292411
42	3.84963	3.84963				42	0.382451	0.382451
43	1.03368	1.03368				43	0.19818	0.19818
44	2.95836	2.95836				44	0.335268	0.335268
45	1.61288	1.61288				45	0.247552	0.247552
46	1.89751	1.89751				46	0.268508	0.268508
47	1.9504	1.9504				47	0.272224	0.272224
48	1.91874	1.91874				48	0.270007	0.270007
49	1.81648	1.81648				49	0.262713	0.262713
50	3.14254	3.14254				50	0.345546	0.345546
51	3.34055	3.34055				51	0.356266	0.356266
52	1.51281	1.51281				52	0.23975	0.23975
53	1.63584	1.63584				53	0.249308	0.249308
54	2.93109	2.93109				54	0.333719	0.333719
55	2.3765	2.3765				55	0.300493	0.300493
56	3.01597	3.01597				56	0.338516	0.338516
57	4.90585	4.90585				57	0.431741	0.431741
58	8.8295	8.8295				58	0.579207	0.579207
59	9.36497	9.36497				59	0.596512	0.596512
60	11.5441	11.5441				60	0.662287	0.662287
61	10.0853	10.0853				61	0.619029	0.619029
62	2.17878	2.17878				62	0.287721	0.287721
63	5.38354	5.38354				63	0.452272	0.452272
64	10.5828	10.5828				64	0.634111	0.634111
65	5.03582	5.03582				65	0.437422	0.437422
66	2.1637	2.1637				66	0.286724	0.286724
67	4.2838	4.2838				67	0.403441	0.403441
68	3.03188	3.03188				68	0.339408	0.339408
69	2.05179	2.05179				69	0.279211	0.279211
70	3.75295	3.75295				70	0.377618	0.377618
71	4.75308	4.75308				71	0.424965	0.424965
72	2.60765	2.60765				72	0.314768	0.314768
73	4.1118	4.1118				73	0.395259	0.395259
74	4.12413	4.12413				74	0.395851	0.395851
75	4.50905	4.50905				75	0.413912	0.413912
76	1.63169	1.63169				76	0.248991	0.248991
77	7.50474	7.50474				77	0.533991	0.533991
78	4.20812	4.20812				78	0.399862	0.399862
79	2.07038	2.07038				79	0.280473	0.280473
80	2.6256	2.6256				80	0.31585	0.31585
81	2.6724	2.6724				81	0.318652	0.318652
82	5.11884	5.11884				82	0.441013	0.441013
83	3.55776	3.55776				83	0.367666	0.367666
84	1.16057	1.16057				84	0.209992	0.209992
85	4.61912	4.61912				85	0.418934	0.418934
86	7.78075	7.78075				86	0.543722	0.543722
87	4.67464	4.67464				87	0.421444	0.421444
88	11.428	11.428				88	0.658948	0.658948
89	4.62411	4.62411				89	0.41916	0.41916
90	3.02834	3.02834				90	0.33921	0.33921
91	5.70725	5.70725				91	0.465671	0.465671
92	6.12791	6.12791				92	0.482527	0.482527
93	7.05437	7.05437				93	0.51772	0.51772
94	4.8493	4.8493				94	0.429245	0.429245
95	5.48789	5.48789				95	0.456634	0.456634
96	10.505	10.505				96	0.631777	0.631777
97	4.52566	4.52566				97	0.414674	0.414674
98	4.3499	4.3499				98	0.406542	0.406542
99	2.13141	2.13141				99	0.284576	0.284576
100	5.24603	5.24603				100	0.446459	0.446459
101	4.38887	4.38887				101	0.408359	0.408359
102	3.37465	3.37465				102	0.35808	0.35808
103	5.95815	5.95815				103	0.475797	0.475797
104	4.86476	4.86476				104	0.429929	0.429929
105	6.38453	6.38453				105	0.492527	0.492527
106	5.61405	5.61405				106	0.461853	0.461853
107	4.5251	4.5251				107	0.414648	0.414648
108	5.00929	5.00929				108	0.436268	0.436268
109	4.42277	4.42277				109	0.409933	0.409933
110	2.87562	2.87562				110	0.330546	0.330546
111	1.71125	1.71125				111	0.25499	0.25499
112	3.16576	3.16576				112	0.346821	0.346821
113	1.57184	1.57184				113	0.244382	0.244382
114	3.59663	3.59663				114	0.36967	0.36967
115	1.4515	1.4515				115	0.234841	0.234841
116	1.80852	1.80852				116	0.262136	0.262136
117	4.16785	4.16785				117	0.397944	0.397944
118	2.7143	2.7143				118	0.32114	0.32114
119	7.48291	7.48291				119	0.533213	0.533213
120	3.58258	3.58258				120	0.368947	0.368947
121	4.66759	4.66759				121	0.421126	0.421126
122	2.15998	2.15998				122	0.286478	0.286478
123	5.4349	5.4349				123	0.454424	0.454424
124	7.94326	7.94326				124	0.54937	0.54937
125	2.12591	2.12591				125	0.284209	0.284209
126	3.65708	3.65708				126	0.372763	0.372763
127	1.44451	1.44451				127	0.234275	0.234275
128	1.77028	1.77028				128	0.25935	0.25935
129	1.08646	1.08646				129	0.203176	0.203176
130	2.29845	2.29845				130	0.295518	0.295518
131	1.8098	1.8098				131	0.262229	0.262229
132	1.70084	1.70084				132	0.254213	0.254213
133	3.91565	3.91565				133	0.385716	0.385716
134	1.52099	1.52099				134	0.240397	0.240397
135	4.27826	4.27826				135	0.40318	0.40318
136	2.95909	2.95909				136	0.335309	0.335309
137	3.32828	3.32828				137	0.355612	0.355612
138	5.47461	5.47461				138	0.456081	0.456081
139	16.0778	16.0778				139	0.78159	0.78159
140	4.25355	4.25355				140	0.402014	0.402014
141	2.61454	2.61454				141	0.315184	0.315184
142	1.7716	1.7716				142	0.259447	0.259447
143	1.97617	1.97617				143	0.274017	0.274017
144	3.63289	3.63289				144	0.371528	0.371528
145	2.18898	2.18898				145	0.288394	0.288394
146	4.08948	4.08948				146	0.394185	0.394185
147	5.46925	5.46925				147	0.455858	0.455858
148	18.412	18.412				148	0.836405	0.836405
149	6.54218	6.54218				149	0.498571	0.498571
150	1.77355	1.77355				150	0.25959	0.25959
151	1.54979	1.54979				151	0.242662	0.242662
152	4.33946	4.33946				152	0.406054	0.406054
153	3.30736	3.30736				153	0.354492	0.354492
154	6.41667	6.41667				154	0.493765	0.493765
155	6.79776	6.79776				155	0.508217	0.508217
156	3.21175	3.21175				156	0.349331	0.349331
157	5.70653	5.70653				157	0.465642	0.465642
158	2.28961	2.28961				158	0.294949	0.294949
159	3.53548	3.53548				159	0.366513	0.366513
160	4.27531	4.27531				160	0.403041	0.403041
161	3.95599	3.95599				161	0.387698	0.387698
162	3.99804	3.99804				162	0.389753	0.389753
163	2.51313	2.51313				163	0.30901	0.30901
164	3.67387	3.67387				164	0.373618	0.373618
165	3.55637	3.55637				165	0.367595	0.367595
166	1.30771	1.30771				166	0.222906	0.222906
167	1.53937	1.53937				167	0.241845	0.241845
168	2.64429	2.64429				168	0.316972	0.316972
169	2.5861	2.5861				169	0.313464	0.313464
170	4.67611	4.67611				170	0.42151	0.42151
171	3.83641	3.83641				171	0.381793	0.381793
172	3.4522	3.4522				172	0.362171	0.362171
173	1.68843	1.68843				173	0.253284	0.253284
174	1.70943	1.70943				174	0.254854	0.254854
175	1.85676	1.85676				175	0.265609	0.265609
176	3.22257	3.22257				176	0.349918	0.349918
177	3.64703	3.64703				177	0.372251	0.372251
178	5.34892	5.34892				178	0.450815	0.450815
179	4.65133	4.65133				179	0.420392	0.420392
180	10.9328	10.9328				180	0.644512	0.644512
181	3.36271	3.36271				181	0.357446	0.357446
182	3.02792	3.02792				182	0.339186	0.339186
183	3.78029	3.78029				183	0.37899	0.37899
184	4.20266	4.20266				184	0.399602	0.399602
185	4.51321	4.51321				185	0.414103	0.414103
186	2.77229	2.77229				186	0.324553	0.324553
187	2.67314	2.67314				187	0.318696	0.318696
188	2.77352	2.77352				188	0.324624	0.324624
189	3.90063	3.90063				189	0.384976	0.384976
190	3.56673	3.56673				190	0.36813	0.36813
191	1.84095	1.84095				191	0.264476	0.264476
192	1.89657	1.89657				192	0.268442	0.268442
193	2.8152	2.8152				193	0.327054	0.327054
194	2.84035	2.84035				194	0.328512	0.328512
195	2.83595	2.83595				195	0.328258	0.328258
196	1.93712	1.93712				196	0.271296	0.271296
197	2.31148	2.31148				197	0.296354	0.296354
198	5.11919	5.11919				198	0.441028	0.441028
199	5.36116	5.36116				199	0.451331	0.451331
200	2.76645	2.76645				200	0.324211	0.324211
201	3.71907	3.71907				201	0.375909	0.375909
202	4.22867	4.22867				202	0.400837	0.400837
203	1.46864	1.46864				203	0.236224	0.236224
204	5.23041	5.23041				204	0.445793	0.445793
205	1.80138	1.80138				205	0.261618	0.261618
206	1.41945	1.41945				206	0.232234	0.232234
207	2.25976	2.25976				207	0.29302	0.29302
208	2.15817	2.15817				208	0.286358	0.286358
209	3.33316	3.33316				209	0.355872	0.355872
210	4.24548	4.24548				210	0.401633	0.401633
211	5.3563	5.3563				211	0.451126	0.451126
212	5.62701	5.62701				212	0.462386	0.462386
213	1.27982	1.27982				213	0.220516	0.220516
214	3.11814	3.11814				214	0.344202	0.344202
215	3.18768	3.18768				215	0.348019	0.348019
216	2.51228	2.51228				216	0.308958	0.308958
217	2.60092	2.60092				217	0.314361	0.314361
218	6.61794	6.61794				218	0.501449	0.501449
219	2.00579	2.00579				219	0.276063	0.276063
220	1.37199	1.37199				220	0.228319	0.228319
221	1.33416	1.33416				221	0.225149	0.225149
222	1.45141	1.45141				222	0.234834	0.234834
223	3.01665	3.01665				223	0.338554	0.338554
224	1.59175	1.59175				224	0.245925	0.245925
225	2.57722	2.57722				225	0.312926	0.312926
226	7.36699	7.36699				226	0.529067	0.529067
227	5.43348	5.43348				227	0.454365	0.454365
228	4.43177	4.43177				228	0.41035	0.41035
229	1.68529	1.68529				229	0.253048	0.253048
230	3.67555	3.67555				230	0.373703	0.373703
231	2.33686	2.33686				231	0.297976	0.297976
232	2.65225	2.65225				232	0.317448	0.317448
233	2.20121	2.20121				233	0.289199	0.289199
234	2.18915	2.18915				234	0.288406	0.288406
235	6.23366	6.23366				235	0.486673	0.486673
236	4.38194	4.38194				236	0.408036	0.408036
237	1.90439	1.90439				237	0.268995	0.268995
238	4.03067	4.03067				238	0.39134	0.39134
239	3.48209	3.48209				239	0.363736	0.363736
240	1.9518	1.9518				240	0.272323	0.272323
241	6.48024	6.48024				241	0.496205	0.496205
242	1.96366	1.96366				242	0.273148	0.273148
243	2.94505	2.94505				243	0.334512	0.334512
244	1.43641	1.43641				244	0.233618	0.233618
245	3.0204	3.0204				245	0.338764	0.338764
246	3.87738	3.87738				246	0.383826	0.383826
247	2.58054	2.58054				247	0.313127	0.313127
248	2.67511	2.67511				248	0.318813	0.318813
249	4.00859	4.00859				249	0.390267	0.390267
250	2.86471	2.86471				250	0.329918	0.329918
251	1.10709	1.10709				251	0.205096	0.205096
252	6.55166	6.55166				252	0.498932	0.498932
253	6.58814	6.58814				253	0.500319	0.500319
254	2.49237	2.49237				254	0.307731	0.307731
255	0.80699	0.80699				255	0.175106	0.175106
256	3.35675	3.35675				256	0.357129	0.357129
257	5.75139	5.75139				257	0.467468	0.467468
258	2.7226	2.7226				258	0.321631	0.321631
259	1.34939	1.34939				259	0.22643	0.22643
260	2.82318	2.82318				260	0.327518	0.327518
261	4.74518	4.74518				261	0.424612	0.424612
262	1.70573	1.70573				262	0.254578	0.254578
263	2.14526	2.14526				263	0.2855	0.2855
264	2.12475	2.12475				264	0.284132	0.284132
265	8.06748	8.06748				265	0.553649	0.553649
266	1.931	1.931				266	0.270867	0.270867
267	2.68478	2.68478				267	0.319389	0.319389
268	3.18435	3.18435				268	0.347837	0.347837
269	1.02724	1.02724				269	0.197562	0.197562
270	1.67398	1.67398				270	0.252198	0.252198
271	3.88826	3.88826				271	0.384364	0.384364
272	3.56459	3.56459				272	0.368019	0.368019
273	3.00926	3.00926				273	0.338139	0.338139
274	3.65026	3.65026				274	0.372415	0.372415
275	2.97886	2.97886				275	0.336427	0.336427
276	3.22094	3.22094				276	0.34983	0.34983
277	2.63963	2.63963				277	0.316692	0.316692
278	2.17658	2.17658				278	0.287577	0.287577
279	3.16544	3.16544				279	0.346803	0.346803
280	4.95253	4.95253				280	0.43379	0.43379
281	2.80588	2.80588				281	0.326513	0.326513
282	2.81991	2.81991				282	0.327328	0.327328
283	4.77905	4.77905				283	0.426124	0.426124
284	2.78383	2.78383				284	0.325228	0.325228
285	1.10061	1.10061				285	0.204494	0.204494
286	3.48198	3.48198				286	0.36373	0.36373
287	5.16874	5.16874				287	0.443157	0.443157
288	3.73578	3.73578				288	0.376753	0.376753
289	3.60253	3.60253				289	0.369972	0.369972
290	2.81234	2.81234				290	0.326889	0.326889
291	4.02791	4.02791				291	0.391206	0.391206
292	2.6989	2.6989				292	0.320228	0.320228
293	7.00974	7.00974				293	0.51608	0.51608
294	3.17186	3.17186				294	0.347154	0.347154
295	3.19474	3.19474				295	0.348405	0.348405
296	5.66421	5.66421				296	0.463912	0.463912
297	4.70627	4.70627				297	0.422867	0.422867
298	4.17112	4.17112				298	0.3981	0.3981
299	3.64648	3.64648				299	0.372223	0.372223
300	2.7149	2.7149				300	0.321176	0.321176
301	3.31735	3.31735				301	0.355027	0.355027
302	2.12057	2.12057				302	0.283852	0.283852
303	3.80068	3.80068				303	0.380011	0.380011
304	1.70899	1.70899				304	0.254821	0.254821
305	1.27877	1.27877				305	0.220425	0.220425
306	6.28413	6.28413				306	0.488639	0.488639
307	4.22661	4.22661				307	0.400739	0.400739
308	2.74999	2.74999				308	0.323244	0.323244
309	2.047	2.047				309	0.278885	0.278885
310	2.31999	2.31999				310	0.296899	0.296899
311	1.87395	1.87395				311	0.266836	0.266836
312	2.15383	2.15383				312	0.28607	0.28607
313	1.93946	1.93946				313	0.27146	0.27146
314	2.10777	2.10777				314	0.282994	0.282994
315	2.09884	2.09884				315	0.282394	0.282394
316	4.71558	4.71558				316	0.423285	0.423285
317	2.27543	2.27543				317	0.294034	0.294034
318	4.43649	4.43649				318	0.410569	0.410569
319	11.0639	11.0639				319	0.648366	0.648366
320	8.17813	8.17813				320	0.557433	0.557433
321	4.88159	4.88159				321	0.430672	0.430672
322	5.02334	5.02334				322	0.43688	0.43688
323	4.40173	4.40173				323	0.408957	0.408957
324	1.61529	1.61529				324	0.247737	0.247737
325	1.00876	1.00876				325	0.195776	0.195776
326	3.73629	3.73629				326	0.376779	0.376779
327	1.9447	1.9447				327	0.271826	0.271826
328	0.773537	0.773537				328	0.171438	0.171438
329	1.55341	1.55341				329	0.242945	0.242945
330	3.16289	3.16289				330	0.346663	0.346663
331	3.64077	3.64077				331	0.371931	0.371931
332	2.16908	2.16908				332	0.28708	0.28708
333	5.48336	5.48336				333	0.456446	0.456446
334	4.72224	4.72224				334	0.423584	0.423584
335	1.74309	1.74309				335	0.257351	0.257351
336	1.92871	1.92871				336	0.270707	0.270707
337	2.12137	2.12137				337	0.283906	0.283906
338	4.61514	4.61514				338	0.418753	0.418753
339	2.44131	2.44131				339	0.304563	0.304563
340	2.93472	2.93472				340	0.333925	0.333925
341	3.00714	3.00714				341	0.33802	0.33802
342	4.28151	4.28151				342	0.403334	0.403334
343	4.7479	4.7479				343	0.424733	0.424733
344	1.3185	1.3185				344	0.223824	0.223824
345	4.30596	4.30596				345	0.404483	0.404483
346	2.72398	2.72398				346	0.321712	0.321712
347	1.766	1.766				347	0.259037	0.259037
348	2.93691	2.93691				348	0.33405	0.33405
349	2.12062	2.12062				349	0.283855	0.283855
350	2.92953	2.92953				350	0.33363	0.33363
351	3.47914	3.47914				351	0.363582	0.363582
352	6.88642	6.88642				352	0.51152	0.51152
353	4.293	4.293				353	0.403874	0.403874
354	3.76128	3.76128				354	0.378036	0.378036
355	1.80088	1.80088				355	0.261582	0.261582
356	3.22836	3.22836				356	0.350233	0.350233
357	2.94518	2.94518				357	0.33452	0.33452
358	3.98097	3.98097				358	0.38892	0.38892
359	2.60829	2.60829				359	0.314807	0.314807
360	2.79275	2.79275				360	0.325748	0.325748
361	3.19893	3.19893				361	0.348633	0.348633
362	2.49052	2.49052				362	0.307617	0.307617
363	1.57515	1.57515				363	0.244639	0.244639
364	3.41801	3.41801				364	0.360373	0.360373
365	3.33262	3.33262				365	0.355843	0.355843
366	2.1762	2.1762				366	0.287551	0.287551
367	7.78534	7.78534				367	0.543882	0.543882
368	6.79826	6.79826				368	0.508235	0.508235
369	10.5978	10.5978				369	0.634561	0.634561
370	1.39948	1.39948				370	0.230594	0.230594
371	4.09639	4.09639				371	0.394517	0.394517
372	3.81963	3.81963				372	0.380957	0.380957
373	3.70493	3.70493				373	0.375194	0.375194
374	2.7037	2.7037				374	0.320513	0.320513
375	3.33168	3.33168				375	0.355793	0.355793
376	3.05064	3.05064				376	0.340456	0.340456
377	4.12428	4.12428				377	0.395858	0.395858
378	5.71317	5.71317				378	0.465913	0.465913
379	1.26319	1.26319				379	0.219079	0.219079
380	1.80248	1.80248				380	0.261699	0.261699
381	4.67705	4.67705				381	0.421553	0.421553
382	2.32682	2.32682				382	0.297336	0.297336
383	5.00666	5.00666				383	0.436154	0.436154
384	10.54	10.54				384	0.632829	0.632829
385	11.7282	11.7282				385	0.667548	0.667548
386	2.5624	2.5624				386	0.312025	0.312025
387	4.16204	4.16204				387	0.397667	0.397667
388	3.08074	3.08074				388	0.342132	0.342132
389	7.59237	7.59237				389	0.537099	0.537099
390	6.72691	6.72691				390	0.505561	0.505561
391	2.78888	2.78888				391	0.325522	0.325522
392	1.69357	1.69357				392	0.253669	0.253669
393	1.20886	1.20886				393	0.214316	0.214316
394	1.00716	1.00716				394	0.195621	0.195621
395	2.17758	2.17758				395	0.287642	0.287642
396	2.97024	2.97024				396	0.33594	0.33594
397	3.61004	3.61004				397	0.370358	0.370358
398	2.13433	2.13433				398	0.284771	0.284771
399	1.49059	1.49059				399	0.237982	0.237982
400	2.2384	2.2384				400	0.291632	0.291632
401	1.41109	1.41109				401	0.231549	0.231549
402	2.24929	2.24929				402	0.29234	0.29234
403	2.34454	2.34454				403	0.298466	0.298466
404	2.96781	2.96781				404	0.335803	0.335803
405	0.65801	0.65801				405	0.158118	0.158118
406	3.32398	3.32398				406	0.355382	0.355382
407	2.62541	2.62541				407	0.315838	0.315838
408	2.28997	2.28997				408	0.294972	0.294972
409	9.51134	9.51134				409	0.601155	0.601155
410	7.89563	7.89563				410	0.547721	0.547721
411	2.05707	2.05707				411	0.27957	0.27957
412	5.51075	5.51075				412	0.457585	0.457585
413	10.3158	10.3158				413	0.626061	0.626061
414	6.79412	6.79412				414	0.50808	0.50808
415	6.12633	6.12633				415	0.482465	0.482465
416	10.9656	10.9656				416	0.645478	0.645478
417	2.43432	2.43432				417	0.304127	0.304127
418	3.16968	3.16968				418	0.347035	0.347035
419	5.88401	5.88401				419	0.472827	0.472827
420	3.82123	3.82123				420	0.381037	0.381037
421	15.7556	15.7556				421	0.77372	0.77372
422	3.30399	3.30399				422	0.354312	0.354312
423	8.80413	8.80413				423	0.578374	0.578374
424	4.58873	4.58873				424	0.417553	0.417553
425	1.45946	1.45946				425	0.235484	0.235484
426	2.44427	2.44427				426	0.304748	0.304748
427	5.41966	5.41966				427	0.453787	0.453787
428	3.08774	3.08774				428	0.34252	0.34252
429	3.49684	3.49684				429	0.364505	0.364505
430	5.15884	5.15884				430	0.442733	0.442733
431	1.80349	1.80349				431	0.261772	0.261772
432	3.01187	3.01187				432	0.338286	0.338286
433	1.53078	1.53078				433	0.241169	0.241169
434	1.67443	1.67443				434	0.252231	0.252231
435	3.13835	3.13835				435	0.345316	0.345316
436	3.11181	3.11181				436	0.343853	0.343853
437	1.79227	1.79227				437	0.260956	0.260956
438	3.9014	3.9014				438	0.385013	0.385013
439	4.32344	4.32344				439	0.405304	0.405304
440	2.05572	2.05572				440	0.279478	0.279478
441	2.86502	2.86502				441	0.329936	0.329936
442	7.20263	7.20263				442	0.523132	0.523132
443	5.58671	5.58671				443	0.460727	0.460727
444	4.45009	4.45009				444	0.411197	0.411197
445	2.50877	2.50877				445	0.308742	0.308742
446	4.86389	4.86389				446	0.42989	0.42989
447	3.12218	3.12218				447	0.344425	0.344425
448	2.55794	2.55794				448	0.311753	0.311753
449	3.21913	3.21913				449	0.349732	0.349732
450	9.44232	9.44232				450	0.59897	0.59897
451	11.4445	11.4445				451	0.659423	0.659423
452	1.11555	1.11555				452	0.205878	0.205878
453	3.07465	3.07465				453	0.341794	0.341794
454	2.6199	2.6199				454	0.315506	0.315506
455	7.71006	7.71006				455	0.541246	0.541246
456	4.56664	4.56664				456	0.416547	0.416547
457	4.06738	4.06738				457	0.393118	0.393118
458	5.84081	5.84081				458	0.471088	0.471088
459	3.92553	3.92553				459	0.386203	0.386203
460	9.16179	9.16179				460	0.590005	0.590005
461	5.76973	5.76973				461	0.468213	0.468213
462	5.17908	5.17908				462	0.443601	0.443601
463	8.43741	8.43741				463	0.566201	0.566201
464	2.03485	2.03485				464	0.278056	0.278056
465	3.88923	3.88923				465	0.384412	0.384412
466	2.82642	2.82642				466	0.327706	0.327706
467	3.78715	3.78715				467	0.379334	0.379334
468	2.88978	2.88978				468	0.331358	0.331358
469	1.47486	1.47486				469	0.236723	0.236723
470	0.980048	0.980048				470	0.19297	0.19297
471	3.66438	3.66438				471	0.373135	0.373135
472	1.64208	1.64208				472	0.249783	0.249783
473	1.07698	1.07698				473	0.202288	0.202288
474	4.40191	4.40191				474	0.408965	0.408965
475	1.28475	1.28475				475	0.22094	0.22094
476	1.67473	1.67473				476	0.252254	0.252254
477	3.79466	3.79466				477	0.37971	0.37971
478	1.546	1.546				478	0.242365	0.242365
479	4.54979	4.54979				479	0.415778	0.415778
480	3.89723	3.89723				480	0.384808	0.384808
481	3.157	3.157				481	0.34634	0.34634
482	2.90377	2.90377				482	0.33216	0.33216
483	1.50453	1.50453				483	0.239093	0.239093
484	1.6334	1.6334				484	0.249122	0.249122
485	2.67459	2.67459				485	0.318783	0.318783
486	1.94232	1.94232				486	0.27166	0.27166
487	3.93828	3.93828				487	0.386829	0.386829
488	5.18547	5.18547				488	0.443874	0.443874
489	3.20839	3.20839				489	0.349148	0.349148
490	3.20535	3.20535				490	0.348982	0.348982
491	2.5359	2.5359				491	0.310407	0.310407
492	6.67009	6.67009				492	0.503421	0.503421
493	3.19205	3.19205				493	0.348258	0.348258
494	1.44437	1.44437				494	0.234264	0.234264
495	1.39319	1.39319				495	0.230076	0.230076
496	1.75303	1.75303				496	0.258084	0.258084
497	2.13581	2.13581				497	0.28487	0.28487
498	1.75904	1.75904				498	0.258525	0.258525
499	4.46938	4.46938				499	0.412088	0.412088
500	3.16095	3.16095				500	0.346557	0.346557
501	1.18693	1.18693				501	0.212363	0.212363
502	1.60816	1.60816				502	0.24719	0.24719
503	5.02957	5.02957				503	0.437151	0.437151
504	2.46264	2.46264				504	0.305891	0.305891
505	2.88478	2.88478				505	0.331072	0.331072
506	2.97906	2.97906				506	0.336438	0.336438
507	6.09889	6.09889				507	0.481383	0.481383
508	4.4911	4.4911				508	0.413088	0.413088
509	3.60169	3.60169				509	0.369929	0.369929
510	5.02672	5.02672				510	0.437027	0.437027
511	1.6575	1.6575				511	0.250953	0.250953
512	1.29547	1.29547				512	0.22186	0.22186
513	2.05669	2.05669				513	0.279544	0.279544
514	3.44737	3.44737				514	0.361917	0.361917
515	0.995818	0.995818				515	0.194516	0.194516
516	2.51242	2.51242				516	0.308967	0.308967
517	2.65077	2.65077				517	0.31736	0.31736
518	2.78583	2.78583				518	0.325344	0.325344
519	12.8697	12.8697				519	0.699278	0.699278
520	5.45233	5.45233				520	0.455153	0.455153
521	2.54798	2.54798				521	0.311146	0.311146
522	1.80438	1.80438				522	0.261836	0.261836
523	1.96781	1.96781				523	0.273437	0.273437
524	1.52772	1.52772				524	0.240928	0.240928
525	6.51703	6.51703				525	0.497612	0.497612
526	3.63704	3.63704				526	0.37174	0.37174
527	4.63601	4.63601				527	0.419699	0.419699
528	2.86403	2.86403				528	0.329879	0.329879
529	6.18017	6.18017				529	0.484581	0.484581
530	3.60534	3.60534				530	0.370117	0.370117
531	7.36186	7.36186				531	0.528883	0.528883
532	2.27731	2.27731				532	0.294156	0.294156
533	2.21785	2.21785				533	0.29029	0.29029
534	2.20272	2.20272				534	0.289298	0.289298
535	4.15972	4.15972				535	0.397556	0.397556
536	4.39773	4.39773				536	0.408771	0.408771
537	3.89099	3.89099				537	0.384499	0.384499
538	1.75418	1.75418				538	0.258169	0.258169
539	2.38222	2.38222				539	0.300855	0.300855
540	3.78383	3.78383				540	0.379168	0.379168
541	2.87749	2.87749				541	0.330653	0.330653
542	1.14251	1.14251				542	0.208351	0.208351
543	0.778308	0.778308				543	0.171966	0.171966
544	1.46686	1.46686				544	0.236081	0.236081
545	1.72352	1.72352				545	0.255902	0.255902
546	2.87496	2.87496				546	0.330508	0.330508
547	0.853171	0.853171				547	0.180046	0.180046
548	1.91729	1.91729				548	0.269904	0.269904
549	3.5524	3.5524				549	0.367389	0.367389
550	3.81627	3.81627				550	0.38079	0.38079
551	2.11724	2.11724				551	0.283629	0.283629
552	1.17358	1.17358				552	0.211165	0.211165
553	1.09504	1.09504				553	0.203977	0.203977
554	2.95842	2.95842				554	0.335271	0.335271
555	1.70556	1.70556				555	0.254565	0.254565
556	3.11067	3.11067				556	0.34379	0.34379
557	1.44713	1.44713				557	0.234488	0.234488
558	1.40125	1.40125				558	0.230741	0.230741
559	3.29642	3.29642				559	0.353905	0.353905
560	5.09078	5.09078				560	0.439803	0.439803
561	2.2113	2.2113				561	0.289861	0.289861
562	1.72013	1.72013				562	0.255651	0.255651
563	5.76828	5.76828				563	0.468154	0.468154
564	8.67015	8.67015				564	0.573957	0.573957
565	1.46386	1.46386				565	0.235839	0.235839
566	1.93579	1.93579				566	0.271203	0.271203
567	2.15294	2.15294				567	0.28601	0.28601
568	1.42824	1.42824				568	0.232952	0.232952
569	2.47911	2.47911				569	0.306912	0.306912
570	2.18334	2.18334				570	0.288022	0.288022
571	2.51194	2.51194				571	0.308937	0.308937
572	1.00027	1.00027				572	0.194951	0.194951
573	2.69162	2.69162				573	0.319796	0.319796
574	2.91648	2.91648				574	0.332886	0.332886
575	8.12255	8.12255				575	0.555536	0.555536
576	7.12542	7.12542				576	0.52032	0.52032
577	3.00925	3.00925				577	0.338139	0.338139
578	2.64836	2.64836				578	0.317215	0.317215
579	2.11193	2.11193				579	0.283273	0.283273
580	7.57035	7.57035				580	0.53632	0.53632
581	5.00515	5.00515				581	0.436088	0.436088
582	3.85221	3.85221				582	0.382579	0.382579
583	0.889861	0.889861				583	0.183877	0.183877
584	2.91984	2.91984				584	0.333077	0.333077
585	3.03396	3.03396				585	0.339524	0.339524
586	3.8501	3.8501				586	0.382474	0.382474
587	2.02576	2.02576				587	0.277434	0.277434
588	4.31165	4.31165				588	0.404751	0.404751
589	3.08361	3.08361				589	0.342291	0.342291
590	1.9732	1.9732				590	0.273811	0.273811
591	2.91197	2.91197				591	0.332628	0.332628
592	3.32418	3.32418				592	0.355392	0.355392
593	1.44714	1.44714				593	0.234488	0.234488
594	1.36084	1.36084				594	0.227389	0.227389
595	3.26138	3.26138				595	0.352019	0.352019
596	7.34659	7.34659				596	0.528334	0.528334
597	6.16381	6.16381				597	0.483939	0.483939
598	4.80996	4.80996				598	0.4275	0.4275
599	4.86935	4.86935				599	0.430132	0.430132
600	5.73855	5.73855				600	0.466946	0.466946
601	2.99724	2.99724				601	0.337463	0.337463
602	2.71265	2.71265				602	0.321042	0.321042
603	2.48879	2.48879				603	0.30751	0.30751
604	2.87734	2.87734				604	0.330645	0.330645
605	1.9068	1.9068				605	0.269164	0.269164
606	3.58666	3.58666				606	0.369157	0.369157
607	5.73289	5.73289				607	0.466716	0.466716
608	2.15468	2.15468				608	0.286126	0.286126
609	1.9389	1.9389				609	0.271421	0.271421
610	0.992371	0.992371				610	0.194179	0.194179
611	5.87869	5.87869				611	0.472613	0.472613
612	11.4032	11.4032				612	0.658232	0.658232
613	5.78771	5.78771				613	0.468942	0.468942
614	2.06887	2.06887				614	0.280371	0.280371
615	1.72183	1.72183				615	0.255777	0.255777
616	4.86858	4.86858				616	0.430097	0.430097
617	3.90531	3.90531				617	0.385206	0.385206
618	2.29666	2.29666				618	0.295402	0.295402
619	0.792664	0.792664				619	0.173544	0.173544
620	2.63808	2.63808				620	0.316599	0.316599
621	3.48248	3.48248				621	0.363756	0.363756
622	3.27129	3.27129				622	0.352554	0.352554
623	2.94761	2.94761				623	0.334658	0.334658
624	4.08496	4.08496				624	0.393967	0.393967
625	4.92194	4.92194				625	0.432448	0.432448
626	4.38869	4.38869				626	0.408351	0.408351
627	3.29635	3.29635				627	0.353902	0.353902
628	0.529628	0.529628				628	0.141857	0.141857
629	1.1601	1.1601				629	0.209949	0.209949
630	2.06694	2.06694				630	0.280239	0.280239
631	2.66955	2.66955				631	0.318482	0.318482
632	5.76994	5.76994				632	0.468222	0.468222
Average	3.6944	3.6944				Average	0.359352	0.359352

## Sheet: Pbp1a
		Simulated RMSD and B-factor of the PBP1A
Residues	B_factor_Parent	B_factor_Mutant				Residues	RMSD_Parent	RMSD_Mutant
1	2.90788	2.90788				1	0.332395	0.332395
2	4.05761	4.05761				2	0.392646	0.392646
3	5.60406	5.60406				3	0.461442	0.461442
4	4.2717	4.2717				4	0.402871	0.402871
5	3.21233	3.21233				5	0.349362	0.349362
6	1.69584	1.69584				6	0.253839	0.253839
7	2.25716	2.25716				7	0.292851	0.292851
8	2.94638	2.94638				8	0.334588	0.334588
9	4.84321	4.84321				9	0.428976	0.428976
10	3.03078	3.03078				10	0.339346	0.339346
11	2.49703	2.49703				11	0.308019	0.308019				Simulated RMSD and B-factor of the PBPs_File-4
12	7.43551	7.43551				12	0.531522	0.531522
13	12.6005	12.6005				13	0.691925	0.691925
14	1.88427	1.88427				14	0.26757	0.26757
15	5.23056	5.23056				15	0.4458	0.4458
16	4.6461	4.6461				16	0.420155	0.420155
17	8.37675	8.37675				17	0.564162	0.564162
18	2.57239	2.57239				18	0.312633	0.312633
19	13.3013	13.3013				19	0.710907	0.710907
20	3.06309	3.06309				20	0.34115	0.34115
21	1.41757	1.41757				21	0.23208	0.23208
22	3.08641	3.08641				22	0.342446	0.342446
23	3.26093	3.26093				23	0.351995	0.351995
24	3.05031	3.05031				24	0.340438	0.340438
25	2.63965	2.63965				25	0.316693	0.316693
26	1.72164	1.72164				26	0.255763	0.255763
27	2.79089	2.79089				27	0.32564	0.32564
28	3.49612	3.49612				28	0.364467	0.364467
29	1.73849	1.73849				29	0.257011	0.257011
30	2.12632	2.12632				30	0.284237	0.284237
31	2.9651	2.9651				31	0.335649	0.335649
32	2.42627	2.42627				32	0.303624	0.303624
33	3.14136	3.14136				33	0.345481	0.345481
34	4.84235	4.84235				34	0.428937	0.428937
35	2.79231	2.79231				35	0.325722	0.325722
36	2.74804	2.74804				36	0.32313	0.32313
37	3.12424	3.12424				37	0.344539	0.344539
38	3.09474	3.09474				38	0.342908	0.342908
39	3.14506	3.14506				39	0.345685	0.345685
40	1.43117	1.43117				40	0.23319	0.23319
41	1.03032	1.03032				41	0.197857	0.197857
42	2.71019	2.71019				42	0.320897	0.320897
43	3.72036	3.72036				43	0.375974	0.375974
44	4.44914	4.44914				44	0.411153	0.411153
45	3.81503	3.81503				45	0.380728	0.380728
46	3.47718	3.47718				46	0.363479	0.363479
47	2.35591	2.35591				47	0.299188	0.299188
48	1.67572	1.67572				48	0.252328	0.252328
49	1.68363	1.68363				49	0.252923	0.252923
50	1.88132	1.88132				50	0.26736	0.26736
51	6.05603	6.05603				51	0.479689	0.479689
52	3.45607	3.45607				52	0.362374	0.362374
53	2.61985	2.61985				53	0.315503	0.315503
54	2.78753	2.78753				54	0.325443	0.325443
55	2.97669	2.97669				55	0.336304	0.336304
56	3.06768	3.06768				56	0.341406	0.341406
57	0.800825	0.800825				57	0.174435	0.174435
58	1.60147	1.60147				58	0.246675	0.246675
59	2.64129	2.64129				59	0.316792	0.316792
60	0.909966	0.909966				60	0.185942	0.185942
61	0.855571	0.855571				61	0.180299	0.180299
62	1.46844	1.46844				62	0.236208	0.236208
63	2.00712	2.00712				63	0.276155	0.276155
64	5.10121	5.10121				64	0.440253	0.440253
65	3.77362	3.77362				65	0.378656	0.378656
66	4.00844	4.00844				66	0.390259	0.390259
67	5.78838	5.78838				67	0.468969	0.468969
68	1.98836	1.98836				68	0.274861	0.274861
69	3.07396	3.07396				69	0.341755	0.341755
70	5.65008	5.65008				70	0.463333	0.463333
71	5.23295	5.23295				71	0.445902	0.445902
72	3.57372	3.57372				72	0.36849	0.36849
73	3.23116	3.23116				73	0.350384	0.350384
74	4.08626	4.08626				74	0.39403	0.39403
75	4.46958	4.46958				75	0.412097	0.412097
76	3.98099	3.98099				76	0.388921	0.388921
77	3.89693	3.89693				77	0.384793	0.384793
78	5.12865	5.12865				78	0.441436	0.441436
79	1.91365	1.91365				79	0.269648	0.269648
80	0.789262	0.789262				80	0.173171	0.173171
81	1.97989	1.97989				81	0.274275	0.274275
82	1.31289	1.31289				82	0.223347	0.223347
83	3.06322	3.06322				83	0.341157	0.341157
84	2.57183	2.57183				84	0.312598	0.312598
85	1.67358	1.67358				85	0.252167	0.252167
86	2.01216	2.01216				86	0.276501	0.276501
87	1.86231	1.86231				87	0.266006	0.266006
88	3.43988	3.43988				88	0.361524	0.361524
89	2.09789	2.09789				89	0.28233	0.28233
90	1.71297	1.71297				90	0.255118	0.255118
91	2.16318	2.16318				91	0.286689	0.286689
92	1.63403	1.63403				92	0.24917	0.24917
93	1.48399	1.48399				93	0.237455	0.237455
94	2.05128	2.05128				94	0.279176	0.279176
95	1.88842	1.88842				95	0.267865	0.267865
96	2.56962	2.56962				96	0.312464	0.312464
97	3.69517	3.69517				97	0.374699	0.374699
98	2.44049	2.44049				98	0.304512	0.304512
99	2.65152	2.65152				99	0.317405	0.317405
100	3.46426	3.46426				100	0.362803	0.362803
101	6.56453	6.56453				101	0.499422	0.499422
102	8.31097	8.31097				102	0.561942	0.561942
103	2.48624	2.48624				103	0.307353	0.307353
104	2.72946	2.72946				104	0.322036	0.322036
105	8.41066	8.41066				105	0.565302	0.565302
106	3.57977	3.57977				106	0.368802	0.368802
107	4.37311	4.37311				107	0.407625	0.407625
108	8.74794	8.74794				108	0.576526	0.576526
109	7.59771	7.59771				109	0.537288	0.537288
110	1.26979	1.26979				110	0.219651	0.219651
111	0.757909	0.757909				111	0.169697	0.169697
112	1.72534	1.72534				112	0.256037	0.256037
113	2.66095	2.66095				113	0.317969	0.317969
114	2.28606	2.28606				114	0.29472	0.29472
115	2.36344	2.36344				115	0.299666	0.299666
116	3.29877	3.29877				116	0.354032	0.354032
117	5.13745	5.13745				117	0.441814	0.441814
118	4.1438	4.1438				118	0.396794	0.396794
119	5.10124	5.10124				119	0.440254	0.440254
120	2.41945	2.41945				120	0.303196	0.303196
121	2.02112	2.02112				121	0.277116	0.277116
122	6.65781	6.65781				122	0.502958	0.502958
123	5.46594	5.46594				123	0.45572	0.45572
124	1.32071	1.32071				124	0.224011	0.224011
125	2.25695	2.25695				125	0.292838	0.292838
126	2.34222	2.34222				126	0.298318	0.298318
127	1.55322	1.55322				127	0.24293	0.24293
128	1.81662	1.81662				128	0.262722	0.262722
129	2.30168	2.30168				129	0.295725	0.295725
130	2.60988	2.60988				130	0.314902	0.314902
131	2.04781	2.04781				131	0.27894	0.27894
132	2.11781	2.11781				132	0.283667	0.283667
133	1.98921	1.98921				133	0.27492	0.27492
134	2.49609	2.49609				134	0.307961	0.307961
135	3.16494	3.16494				135	0.346775	0.346775
136	8.85578	8.85578				136	0.580068	0.580068
137	2.7506	2.7506				137	0.32328	0.32328
138	3.97377	3.97377				138	0.388568	0.388568
139	4.97872	4.97872				139	0.434935	0.434935
140	2.55598	2.55598				140	0.311634	0.311634
141	1.8023	1.8023				141	0.261685	0.261685
142	1.42462	1.42462				142	0.232657	0.232657
143	2.99014	2.99014				143	0.337064	0.337064
144	2.0514	2.0514				144	0.279184	0.279184
145	1.42806	1.42806				145	0.232937	0.232937
146	2.82719	2.82719				146	0.32775	0.32775
147	1.99371	1.99371				147	0.275231	0.275231
148	1.80486	1.80486				148	0.261871	0.261871
149	3.98376	3.98376				149	0.389056	0.389056
150	1.776	1.776				150	0.259769	0.259769
151	4.0127	4.0127				151	0.390467	0.390467
152	3.72459	3.72459				152	0.376188	0.376188
153	3.26565	3.26565				153	0.35225	0.35225
154	4.63217	4.63217				154	0.419525	0.419525
155	2.09001	2.09001				155	0.281799	0.281799
156	4.86459	4.86459				156	0.429921	0.429921
157	7.45932	7.45932				157	0.532372	0.532372
158	1.49225	1.49225				158	0.238115	0.238115
159	3.6225	3.6225				159	0.370996	0.370996
160	14.2874	14.2874				160	0.736787	0.736787
161	2.11408	2.11408				161	0.283417	0.283417
162	5.54852	5.54852				162	0.45915	0.45915
163	6.54728	6.54728				163	0.498765	0.498765
164	6.23887	6.23887				164	0.486876	0.486876
165	1.70737	1.70737				165	0.2547	0.2547
166	3.81839	3.81839				166	0.380896	0.380896
167	1.89174	1.89174				167	0.2681	0.2681
168	1.47	1.47				168	0.236333	0.236333
169	1.36081	1.36081				169	0.227386	0.227386
170	1.8002	1.8002				170	0.261533	0.261533
171	2.15639	2.15639				171	0.286239	0.286239
172	1.36835	1.36835				172	0.228015	0.228015
173	3.23076	3.23076				173	0.350363	0.350363
174	2.60238	2.60238				174	0.31445	0.31445
175	2.27409	2.27409				175	0.293947	0.293947
176	3.59652	3.59652				176	0.369664	0.369664
177	1.65142	1.65142				177	0.250492	0.250492
178	3.01592	3.01592				178	0.338513	0.338513
179	2.04457	2.04457				179	0.278719	0.278719
180	0.80606	0.80606				180	0.175005	0.175005
181	1.12573	1.12573				181	0.206816	0.206816
182	2.89537	2.89537				182	0.331679	0.331679
183	1.22747	1.22747				183	0.215959	0.215959
184	2.10164	2.10164				184	0.282582	0.282582
185	2.97087	2.97087				185	0.335975	0.335975
186	2.81941	2.81941				186	0.327299	0.327299
187	3.52309	3.52309				187	0.365871	0.365871
188	4.93212	4.93212				188	0.432895	0.432895
189	7.42746	7.42746				189	0.531234	0.531234
190	4.72091	4.72091				190	0.423525	0.423525
191	4.33766	4.33766				191	0.40597	0.40597
192	1.07596	1.07596				192	0.202192	0.202192
193	2.35692	2.35692				193	0.299253	0.299253
194	2.6428	2.6428				194	0.316882	0.316882
195	3.92704	3.92704				195	0.386277	0.386277
196	3.18301	3.18301				196	0.347764	0.347764
197	3.23095	3.23095				197	0.350373	0.350373
198	4.68654	4.68654				198	0.42198	0.42198
199	4.14069	4.14069				199	0.396645	0.396645
200	1.81811	1.81811				200	0.26283	0.26283
201	2.69429	2.69429				201	0.319954	0.319954
202	3.85251	3.85251				202	0.382593	0.382593
203	1.31487	1.31487				203	0.223515	0.223515
204	4.44424	4.44424				204	0.410927	0.410927
205	1.38608	1.38608				205	0.229488	0.229488
206	3.70678	3.70678				206	0.375288	0.375288
207	6.12726	6.12726				207	0.482502	0.482502
208	5.22742	5.22742				208	0.445666	0.445666
209	1.8627	1.8627				209	0.266034	0.266034
210	8.17833	8.17833				210	0.55744	0.55744
211	2.72582	2.72582				211	0.321821	0.321821
212	3.60658	3.60658				212	0.370181	0.370181
213	4.12799	4.12799				213	0.396036	0.396036
214	0.848256	0.848256				214	0.179527	0.179527
215	1.53281	1.53281				215	0.241329	0.241329
216	1.02228	1.02228				216	0.197084	0.197084
217	1.51985	1.51985				217	0.240306	0.240306
218	1.70588	1.70588				218	0.254589	0.254589
219	3.664	3.664				219	0.373116	0.373116
220	4.05439	4.05439				220	0.39249	0.39249
221	1.19786	1.19786				221	0.213338	0.213338
222	3.09649	3.09649				222	0.343005	0.343005
223	2.53518	2.53518				223	0.310363	0.310363
224	5.29947	5.29947				224	0.448727	0.448727
225	4.50016	4.50016				225	0.413504	0.413504
226	2.85009	2.85009				226	0.329075	0.329075
227	4.01503	4.01503				227	0.39058	0.39058
228	0.866075	0.866075				228	0.181403	0.181403
229	2.31946	2.31946				229	0.296865	0.296865
230	3.48699	3.48699				230	0.363991	0.363991
231	0.81494	0.81494				231	0.175966	0.175966
232	2.46385	2.46385				232	0.305966	0.305966
233	7.4621	7.4621				233	0.532471	0.532471
234	4.27073	4.27073				234	0.402825	0.402825
235	3.34343	3.34343				235	0.35642	0.35642
236	1.00133	1.00133				236	0.195054	0.195054
237	1.85919	1.85919				237	0.265783	0.265783
238	1.91613	1.91613				238	0.269822	0.269822
239	1.86351	1.86351				239	0.266092	0.266092
240	1.64974	1.64974				240	0.250365	0.250365
241	3.02746	3.02746				241	0.33916	0.33916
242	2.89469	2.89469				242	0.33164	0.33164
243	2.09666	2.09666				243	0.282247	0.282247
244	7.34179	7.34179				244	0.528162	0.528162
245	3.18444	3.18444				245	0.347842	0.347842
246	2.09395	2.09395				246	0.282065	0.282065
247	1.40764	1.40764				247	0.231266	0.231266
248	4.98804	4.98804				248	0.435342	0.435342
249	3.53929	3.53929				249	0.366711	0.366711
250	2.02894	2.02894				250	0.277652	0.277652
251	1.6478	1.6478				251	0.250218	0.250218
252	4.5938	4.5938				252	0.417784	0.417784
253	1.39812	1.39812				253	0.230482	0.230482
254	2.14011	2.14011				254	0.285157	0.285157
255	3.07084	3.07084				255	0.341582	0.341582
256	1.90795	1.90795				256	0.269246	0.269246
257	4.12674	4.12674				257	0.395976	0.395976
258	2.94529	2.94529				258	0.334526	0.334526
259	6.08329	6.08329				259	0.480767	0.480767
260	4.46994	4.46994				260	0.412113	0.412113
261	1.76096	1.76096				261	0.258666	0.258666
262	2.9525	2.9525				262	0.334935	0.334935
263	2.59574	2.59574				263	0.314048	0.314048
264	2.38495	2.38495				264	0.301027	0.301027
265	5.13083	5.13083				265	0.441529	0.441529
266	1.53645	1.53645				266	0.241616	0.241616
267	6.21269	6.21269				267	0.485854	0.485854
268	2.7671	2.7671				268	0.324249	0.324249
269	4.14952	4.14952				269	0.397068	0.397068
270	6.10508	6.10508				270	0.481628	0.481628
271	3.25522	3.25522				271	0.351687	0.351687
272	2.27713	2.27713				272	0.294144	0.294144
273	3.93792	3.93792				273	0.386811	0.386811
274	1.6299	1.6299				274	0.248855	0.248855
275	2.12164	2.12164				275	0.283924	0.283924
276	4.68748	4.68748				276	0.422023	0.422023
277	3.58236	3.58236				277	0.368935	0.368935
278	3.33492	3.33492				278	0.355966	0.355966
279	1.85405	1.85405				279	0.265416	0.265416
280	1.80278	1.80278				280	0.26172	0.26172
281	1.38169	1.38169				281	0.229124	0.229124
282	3.2998	3.2998				282	0.354087	0.354087
283	2.20488	2.20488				283	0.28944	0.28944
284	1.64052	1.64052				284	0.249664	0.249664
285	4.96389	4.96389				285	0.434287	0.434287
286	1.32398	1.32398				286	0.224288	0.224288
287	1.24995	1.24995				287	0.217928	0.217928
288	2.24447	2.24447				288	0.292027	0.292027
289	2.73788	2.73788				289	0.322532	0.322532
290	2.53724	2.53724				290	0.310489	0.310489
291	3.76374	3.76374				291	0.37816	0.37816
292	3.33406	3.33406				292	0.35592	0.35592
293	1.59585	1.59585				293	0.246242	0.246242
294	2.0109	2.0109				294	0.276415	0.276415
295	6.257	6.257				295	0.487583	0.487583
296	8.00876	8.00876				296	0.551631	0.551631
297	2.41884	2.41884				297	0.303158	0.303158
298	4.03383	4.03383				298	0.391494	0.391494
299	6.35583	6.35583				299	0.491419	0.491419
300	3.0944	3.0944				300	0.342889	0.342889
301	2.95876	2.95876				301	0.33529	0.33529
302	5.14996	5.14996				302	0.442352	0.442352
303	4.02001	4.02001				303	0.390822	0.390822
304	3.36791	3.36791				304	0.357722	0.357722
305	3.99197	3.99197				305	0.389457	0.389457
306	2.28016	2.28016				306	0.294339	0.294339
307	4.21309	4.21309				307	0.400098	0.400098
308	1.35803	1.35803				308	0.227154	0.227154
309	5.23284	5.23284				309	0.445897	0.445897
310	2.97159	2.97159				310	0.336016	0.336016
311	1.70921	1.70921				311	0.254838	0.254838
312	5.28161	5.28161				312	0.44797	0.44797
313	1.33525	1.33525				313	0.225241	0.225241
314	5.8278	5.8278				314	0.470563	0.470563
315	5.62097	5.62097				315	0.462138	0.462138
316	4.08698	4.08698				316	0.394064	0.394064
317	3.95473	3.95473				317	0.387636	0.387636
318	3.82884	3.82884				318	0.381416	0.381416
319	3.17038	3.17038				319	0.347073	0.347073
320	5.12581	5.12581				320	0.441313	0.441313
321	6.09398	6.09398				321	0.48119	0.48119
322	6.1563	6.1563				322	0.483644	0.483644
323	2.05346	2.05346				323	0.279324	0.279324
324	8.02036	8.02036				324	0.55203	0.55203
325	7.79873	7.79873				325	0.544349	0.544349
326	3.86954	3.86954				326	0.383438	0.383438
327	3.71478	3.71478				327	0.375692	0.375692
328	1.72483	1.72483				328	0.256	0.256
329	2.83127	2.83127				329	0.327987	0.327987
330	2.5316	2.5316				330	0.310144	0.310144
331	4.35175	4.35175				331	0.406628	0.406628
332	2.82445	2.82445				332	0.327591	0.327591
333	2.00507	2.00507				333	0.276014	0.276014
334	2.12154	2.12154				334	0.283917	0.283917
335	3.02823	3.02823				335	0.339204	0.339204
336	5.67503	5.67503				336	0.464355	0.464355
337	3.97812	3.97812				337	0.388781	0.388781
338	2.56791	2.56791				338	0.31236	0.31236
339	5.21107	5.21107				339	0.444969	0.444969
340	6.03059	6.03059				340	0.478681	0.478681
341	3.21889	3.21889				341	0.349719	0.349719
342	3.41958	3.41958				342	0.360456	0.360456
343	1.8887	1.8887				343	0.267884	0.267884
344	2.33975	2.33975				344	0.298161	0.298161
345	1.66684	1.66684				345	0.251659	0.251659
346	2.20682	2.20682				346	0.289567	0.289567
347	2.69704	2.69704				347	0.320117	0.320117
348	2.49734	2.49734				348	0.308038	0.308038
349	1.64351	1.64351				349	0.249892	0.249892
350	4.32587	4.32587				350	0.405418	0.405418
351	3.68778	3.68778				351	0.374325	0.374325
352	1.04509	1.04509				352	0.19927	0.19927
353	5.57785	5.57785				353	0.460362	0.460362
354	2.87813	2.87813				354	0.33069	0.33069
355	2.15102	2.15102				355	0.285883	0.285883
356	2.54938	2.54938				356	0.311231	0.311231
357	2.02338	2.02338				357	0.277271	0.277271
358	3.58763	3.58763				358	0.369207	0.369207
359	12.5011	12.5011				359	0.689192	0.689192
360	3.48918	3.48918				360	0.364106	0.364106
361	2.51606	2.51606				361	0.30919	0.30919
362	1.16078	1.16078				362	0.210011	0.210011
363	1.47693	1.47693				363	0.23689	0.23689
364	2.87031	2.87031				364	0.33024	0.33024
365	2.6599	2.6599				365	0.317906	0.317906
366	1.94194	1.94194				366	0.271634	0.271634
367	1.73164	1.73164				367	0.256504	0.256504
368	3.91665	3.91665				368	0.385765	0.385765
369	5.16138	5.16138				369	0.442842	0.442842
370	4.49867	4.49867				370	0.413436	0.413436
371	6.23555	6.23555				371	0.486747	0.486747
372	2.00595	2.00595				372	0.276074	0.276074
373	1.89534	1.89534				373	0.268355	0.268355
374	2.72233	2.72233				374	0.321615	0.321615
375	4.22302	4.22302				375	0.400569	0.400569
376	3.42005	3.42005				376	0.360481	0.360481
377	2.5998	2.5998				377	0.314294	0.314294
378	1.86123	1.86123				378	0.265929	0.265929
379	9.33997	9.33997				379	0.595715	0.595715
380	4.46206	4.46206				380	0.41175	0.41175
381	5.63043	5.63043				381	0.462526	0.462526
382	4.75003	4.75003				382	0.424829	0.424829
383	8.13068	8.13068				383	0.555814	0.555814
384	2.51448	2.51448				384	0.309094	0.309094
385	5.58319	5.58319				385	0.460582	0.460582
386	6.72573	6.72573				386	0.505517	0.505517
387	4.12155	4.12155				387	0.395727	0.395727
388	8.61356	8.61356				388	0.572081	0.572081
389	10.2368	10.2368				389	0.623659	0.623659
390	1.51256	1.51256				390	0.23973	0.23973
391	5.29226	5.29226				391	0.448422	0.448422
392	5.16848	5.16848				392	0.443146	0.443146
393	3.94269	3.94269				393	0.387045	0.387045
394	3.13665	3.13665				394	0.345222	0.345222
395	1.53088	1.53088				395	0.241177	0.241177
396	2.08293	2.08293				396	0.281321	0.281321
397	2.76088	2.76088				397	0.323884	0.323884
398	1.45008	1.45008				398	0.234726	0.234726
399	2.32571	2.32571				399	0.297265	0.297265
400	3.1351	3.1351				400	0.345137	0.345137
401	5.50375	5.50375				401	0.457293	0.457293
Average	3.38751	3.38751					0.345726	0.345726

## Sheet: Pbp2x
	Simulated RMSD and B-factor of the PBP2X
Residues	B_factor_Parent	B_factor_Mutant				Residues	RMSD_Parent	RMSD_Mutant
1	2.20423	2.20423				1	0.289397	0.289397
2	8.37657	8.37657				2	0.564155	0.564155
3	3.99197	3.99197				3	0.389457	0.389457
4	9.51131	9.51131				4	0.601154	0.601154
5	4.40435	4.40435				5	0.409078	0.409078
6	3.48647	3.48647				6	0.363964	0.363964
7	6.36478	6.36478				7	0.491765	0.491765
8	1.73551	1.73551				8	0.256791	0.256791
9	2.42899	2.42899				9	0.303793	0.303793
10	2.1097	2.1097				10	0.283124	0.283124
11	2.1189	2.1189				11	0.28374	0.28374
12	2.52894	2.52894				12	0.309981	0.309981
13	1.07978	1.07978				13	0.20255	0.20255
14	3.39306	3.39306				14	0.359055	0.359055
15	4.00623	4.00623				15	0.390152	0.390152
16	4.17192	4.17192				16	0.398138	0.398138
17	2.51077	2.51077				17	0.308866	0.308866
18	2.77921	2.77921				18	0.324957	0.324957
19	1.73563	1.73563				19	0.256799	0.256799
20	4.58276	4.58276				20	0.417282	0.417282
21	2.38211	2.38211				21	0.300848	0.300848
22	3.83896	3.83896				22	0.38192	0.38192
23	2.72328	2.72328				23	0.321671	0.321671
24	2.08175	2.08175				24	0.281242	0.281242
25	2.76551	2.76551				25	0.324155	0.324155
26	1.93473	1.93473				26	0.271129	0.271129
27	4.93545	4.93545				27	0.433041	0.433041
28	3.75201	3.75201				28	0.37757	0.37757
29	2.09735	2.09735				29	0.282293	0.282293
30	5.69902	5.69902				30	0.465335	0.465335
31	3.35233	3.35233				31	0.356894	0.356894
32	2.41426	2.41426				32	0.302871	0.302871
33	1.79576	1.79576				33	0.26121	0.26121
34	1.37308	1.37308				34	0.228409	0.228409
35	1.01655	1.01655				35	0.196531	0.196531
36	2.3681	2.3681				36	0.299962	0.299962
37	3.52847	3.52847				37	0.36615	0.36615
38	11.8265	11.8265				38	0.670339	0.670339
39	4.29616	4.29616				39	0.404023	0.404023
40	5.46667	5.46667				40	0.45575	0.45575
41	4.39557	4.39557				41	0.40867	0.40867
42	5.22428	5.22428				42	0.445532	0.445532
43	2.71167	2.71167				43	0.320985	0.320985
44	9.88047	9.88047				44	0.612709	0.612709
45	9.12005	9.12005				45	0.58866	0.58866
46	2.76661	2.76661				46	0.32422	0.32422
47	2.78261	2.78261				47	0.325156	0.325156
48	3.23091	3.23091				48	0.350371	0.350371
49	3.05547	3.05547				49	0.340726	0.340726
50	11.6207	11.6207				50	0.664481	0.664481
51	2.61737	2.61737				51	0.315354	0.315354
52	1.46319	1.46319				52	0.235785	0.235785
53	3.31886	3.31886				53	0.355108	0.355108
54	3.5937	3.5937				54	0.369519	0.369519
55	4.0609	4.0609				55	0.392805	0.392805
56	2.99349	2.99349				56	0.337252	0.337252
57	4.50701	4.50701				57	0.413818	0.413818
58	2.09248	2.09248				58	0.281966	0.281966
59	1.54746	1.54746				59	0.24248	0.24248
60	2.51967	2.51967				60	0.309412	0.309412
61	1.85607	1.85607				61	0.265561	0.265561
62	1.99967	1.99967				62	0.275642	0.275642
63	3.1271	3.1271				63	0.344696	0.344696
64	6.82133	6.82133				64	0.509097	0.509097
65	6.84848	6.84848				65	0.510109	0.510109
66	4.93217	4.93217				66	0.432897	0.432897
67	2.80244	2.80244				67	0.326312	0.326312
68	2.65458	2.65458				68	0.317588	0.317588
69	1.61261	1.61261				69	0.247531	0.247531
70	4.07275	4.07275				70	0.393377	0.393377
71	3.42126	3.42126				71	0.360544	0.360544
72	2.13852	2.13852				72	0.285051	0.285051
73	1.72564	1.72564				73	0.25606	0.25606
74	4.70068	4.70068				74	0.422616	0.422616
75	2.97599	2.97599				75	0.336265	0.336265
76	3.67654	3.67654				76	0.373754	0.373754
77	4.37282	4.37282				77	0.407612	0.407612
78	5.99611	5.99611				78	0.47731	0.47731
79	3.983	3.983				79	0.389019	0.389019
80	9.96003	9.96003				80	0.615171	0.615171
81	12.3224	12.3224				81	0.684249	0.684249
82	6.25846	6.25846				82	0.48764	0.48764
83	2.13791	2.13791				83	0.28501	0.28501
84	1.21738	1.21738				84	0.215069	0.215069
85	3.96144	3.96144				85	0.387965	0.387965
86	1.98886	1.98886				86	0.274896	0.274896
87	2.10183	2.10183				87	0.282595	0.282595
88	2.49819	2.49819				88	0.308091	0.308091
89	2.52162	2.52162				89	0.309532	0.309532
90	2.73895	2.73895				90	0.322595	0.322595
91	4.24133	4.24133				91	0.401436	0.401436
92	3.26892	3.26892				92	0.352426	0.352426
93	2.57341	2.57341				93	0.312694	0.312694
94	5.46198	5.46198				94	0.455555	0.455555
95	5.10427	5.10427				95	0.440385	0.440385
96	5.84931	5.84931				96	0.471431	0.471431
97	2.54141	2.54141				97	0.310744	0.310744
98	1.79966	1.79966				98	0.261494	0.261494
99	3.15926	3.15926				99	0.346465	0.346465
100	1.63721	1.63721				100	0.249412	0.249412
101	1.04012	1.04012				101	0.198796	0.198796
102	4.73522	4.73522				102	0.424166	0.424166
103	3.56924	3.56924				103	0.368259	0.368259
104	3.97341	3.97341				104	0.38855	0.38855
105	1.82536	1.82536				105	0.263354	0.263354
106	1.74642	1.74642				106	0.257596	0.257596
107	2.08193	2.08193				107	0.281254	0.281254
108	3.79871	3.79871				108	0.379913	0.379913
109	2.05691	2.05691				109	0.279559	0.279559
110	1.02985	1.02985				110	0.197812	0.197812
111	3.66335	3.66335				111	0.373083	0.373083
112	0.904765	0.904765				112	0.18541	0.18541
113	3.45033	3.45033				113	0.362073	0.362073
114	1.09189	1.09189				114	0.203683	0.203683
115	2.34942	2.34942				115	0.298776	0.298776
116	5.7624	5.7624				116	0.467916	0.467916
117	4.87019	4.87019				117	0.430168	0.430168
118	4.50742	4.50742				118	0.413838	0.413838
119	3.44887	3.44887				119	0.361996	0.361996
120	1.62165	1.62165				120	0.248225	0.248225
121	4.97088	4.97088				121	0.434593	0.434593
122	2.71693	2.71693				122	0.321296	0.321296
123	1.44082	1.44082				123	0.233976	0.233976
124	11.3163	11.3163				124	0.655719	0.655719
125	1.74402	1.74402				125	0.25742	0.25742
126	1.81197	1.81197				126	0.262386	0.262386
127	2.46482	2.46482				127	0.306026	0.306026
128	3.44658	3.44658				128	0.361876	0.361876
129	2.25769	2.25769				129	0.292885	0.292885
130	4.39236	4.39236				130	0.408521	0.408521
131	1.57481	1.57481				131	0.244613	0.244613
132	4.02083	4.02083				132	0.390862	0.390862
133	2.00201	2.00201				133	0.275803	0.275803
134	1.85453	1.85453				134	0.26545	0.26545
135	3.11148	3.11148				135	0.343835	0.343835
136	1.92805	1.92805				136	0.270661	0.270661
137	1.27456	1.27456				137	0.220063	0.220063
138	1.82564	1.82564				138	0.263375	0.263375
139	1.79074	1.79074				139	0.260845	0.260845
140	0.961385	0.961385				140	0.191124	0.191124
141	2.48977	2.48977				141	0.307571	0.307571
142	2.99188	2.99188				142	0.337162	0.337162
143	6.64935	6.64935				143	0.502638	0.502638
144	2.91167	2.91167				144	0.332611	0.332611
145	2.17818	2.17818				145	0.287682	0.287682
146	2.22324	2.22324				146	0.290643	0.290643
147	4.17175	4.17175				147	0.39813	0.39813
148	3.88364	3.88364				148	0.384136	0.384136
149	2.20023	2.20023				149	0.289135	0.289135
150	2.15781	2.15781				150	0.286333	0.286333
151	2.42895	2.42895				151	0.303791	0.303791
152	1.65028	1.65028				152	0.250406	0.250406
153	1.69168	1.69168				153	0.253527	0.253527
154	2.34209	2.34209				154	0.29831	0.29831
155	0.902303	0.902303				155	0.185158	0.185158
156	1.72493	1.72493				156	0.256007	0.256007
157	3.51248	3.51248				157	0.365319	0.365319
158	4.17074	4.17074				158	0.398082	0.398082
159	3.65865	3.65865				159	0.372843	0.372843
160	1.6716	1.6716				160	0.252019	0.252019
161	1.58945	1.58945				161	0.245747	0.245747
162	0.7764	0.7764				162	0.171755	0.171755
163	1.6961	1.6961				163	0.253858	0.253858
164	3.11976	3.11976				164	0.344291	0.344291
165	2.25325	2.25325				165	0.292597	0.292597
166	3.69765	3.69765				166	0.374825	0.374825
167	4.40501	4.40501				167	0.409109	0.409109
168	2.70065	2.70065				168	0.320332	0.320332
169	1.73703	1.73703				169	0.256903	0.256903
170	6.73536	6.73536				170	0.505878	0.505878
171	3.89532	3.89532				171	0.384713	0.384713
172	3.60533	3.60533				172	0.370116	0.370116
173	2.5321	2.5321				173	0.310174	0.310174
174	2.1079	2.1079				174	0.283003	0.283003
175	0.965414	0.965414				175	0.191524	0.191524
176	1.39645	1.39645				176	0.230345	0.230345
177	3.64784	3.64784				177	0.372292	0.372292
178	4.95364	4.95364				178	0.433838	0.433838
179	4.30793	4.30793				179	0.404576	0.404576
180	3.9759	3.9759				180	0.388672	0.388672
181	0.992656	0.992656				181	0.194207	0.194207
182	2.5264	2.5264				182	0.309826	0.309826
183	1.56777	1.56777				183	0.244066	0.244066
184	6.0121	6.0121				184	0.477946	0.477946
185	4.3261	4.3261				185	0.405428	0.405428
186	1.75663	1.75663				186	0.258349	0.258349
187	5.48446	5.48446				187	0.456491	0.456491
188	2.68311	2.68311				188	0.31929	0.31929
189	5.37978	5.37978				189	0.452114	0.452114
190	6.37387	6.37387				190	0.492116	0.492116
191	1.8065	1.8065				191	0.26199	0.26199
192	2.21671	2.21671				192	0.290215	0.290215
193	2.79103	2.79103				193	0.325648	0.325648
194	3.45711	3.45711				194	0.362428	0.362428
195	1.3107	1.3107				195	0.223161	0.223161
196	1.79103	1.79103				196	0.260865	0.260865
197	3.44167	3.44167				197	0.361618	0.361618
198	5.70215	5.70215				198	0.465463	0.465463
199	2.70005	2.70005				199	0.320296	0.320296
200	1.61492	1.61492				200	0.247708	0.247708
201	2.59471	2.59471				201	0.313986	0.313986
202	3.04661	3.04661				202	0.340231	0.340231
203	3.85661	3.85661				203	0.382797	0.382797
204	2.05382	2.05382				204	0.279349	0.279349
205	0.914529	0.914529				205	0.186408	0.186408
206	2.16664	2.16664				206	0.286919	0.286919
207	3.76655	3.76655				207	0.378301	0.378301
208	3.1206	3.1206				208	0.344338	0.344338
209	2.7228	2.7228				209	0.321642	0.321642
210	3.14595	3.14595				210	0.345734	0.345734
211	2.89594	2.89594				211	0.331712	0.331712
212	4.66709	4.66709				212	0.421104	0.421104
213	4.24035	4.24035				213	0.40139	0.40139
214	2.43026	2.43026				214	0.303873	0.303873
215	0.655132	0.655132				215	0.157772	0.157772
216	1.08805	1.08805				216	0.203325	0.203325
217	0.816724	0.816724				217	0.176158	0.176158
218	3.88996	3.88996				218	0.384449	0.384449
219	0.983868	0.983868				219	0.193346	0.193346
220	2.10924	2.10924				220	0.283092	0.283092
221	4.29944	4.29944				221	0.404177	0.404177
222	1.59268	1.59268				222	0.245997	0.245997
223	1.97795	1.97795				223	0.27414	0.27414
224	2.04857	2.04857				224	0.278992	0.278992
225	3.27522	3.27522				225	0.352766	0.352766
226	2.75504	2.75504				226	0.323541	0.323541
227	1.62797	1.62797				227	0.248707	0.248707
228	2.72683	2.72683				228	0.32188	0.32188
229	1.4311	1.4311				229	0.233185	0.233185
230	1.6348	1.6348				230	0.249229	0.249229
231	1.36278	1.36278				231	0.227551	0.227551
232	3.87166	3.87166				232	0.383543	0.383543
233	1.01114	1.01114				233	0.196007	0.196007
234	2.78909	2.78909				234	0.325535	0.325535
235	3.21005	3.21005				235	0.349238	0.349238
236	1.87887	1.87887				236	0.267187	0.267187
237	1.94807	1.94807				237	0.272062	0.272062
238	6.31637	6.31637				238	0.489891	0.489891
239	5.49851	5.49851				239	0.457076	0.457076
240	3.83206	3.83206				240	0.381577	0.381577
241	4.20596	4.20596				241	0.399759	0.399759
242	1.64193	1.64193				242	0.249772	0.249772
243	0.959126	0.959126				243	0.190899	0.190899
244	3.85281	3.85281				244	0.382609	0.382609
245	3.74116	3.74116				245	0.377024	0.377024
246	4.07339	4.07339				246	0.393408	0.393408
247	3.41128	3.41128				247	0.360018	0.360018
248	4.08284	4.08284				248	0.393864	0.393864
249	5.33945	5.33945				249	0.450416	0.450416
250	1.97353	1.97353				250	0.273834	0.273834
251	3.14902	3.14902				251	0.345902	0.345902
252	2.86025	2.86025				252	0.329661	0.329661
253	5.42495	5.42495				253	0.454008	0.454008
254	2.72877	2.72877				254	0.321995	0.321995
255	5.84529	5.84529				255	0.471269	0.471269
256	7.56201	7.56201				256	0.536024	0.536024
257	3.09512	3.09512				257	0.342929	0.342929
258	3.09725	3.09725				258	0.343047	0.343047
259	1.38384	1.38384				259	0.229303	0.229303
260	8.66461	8.66461				260	0.573773	0.573773
261	2.63944	2.63944				261	0.316681	0.316681
262	1.41098	1.41098				262	0.23154	0.23154
263	2.76727	2.76727				263	0.324259	0.324259
264	5.82045	5.82045				264	0.470267	0.470267
265	1.7946	1.7946				265	0.261125	0.261125
266	1.99167	1.99167				266	0.275089	0.275089
267	2.89292	2.89292				267	0.331539	0.331539
268	1.26657	1.26657				268	0.219372	0.219372
269	2.80651	2.80651				269	0.326549	0.326549
270	8.16038	8.16038				270	0.556828	0.556828
271	1.46594	1.46594				271	0.236006	0.236006
272	1.67943	1.67943				272	0.252607	0.252607
273	3.18511	3.18511				273	0.347879	0.347879
274	1.20143	1.20143				274	0.213656	0.213656
275	2.2373	2.2373				275	0.29156	0.29156
276	2.91158	2.91158				276	0.332606	0.332606
277	3.72796	3.72796				277	0.376358	0.376358
278	1.9148	1.9148				278	0.269729	0.269729
279	3.19213	3.19213				279	0.348262	0.348262
280	2.90466	2.90466				280	0.33221	0.33221
281	2.05179	2.05179				281	0.27921	0.27921
282	3.75202	3.75202				282	0.377571	0.377571
283	2.82803	2.82803				283	0.327799	0.327799
284	3.66109	3.66109				284	0.372968	0.372968
285	1.83876	1.83876				285	0.264319	0.264319
286	2.80793	2.80793				286	0.326632	0.326632
287	5.00308	5.00308				287	0.435998	0.435998
288	3.55151	3.55151				288	0.367343	0.367343
289	7.85849	7.85849				289	0.546431	0.546431
290	3.19774	3.19774				290	0.348568	0.348568
291	5.07916	5.07916				291	0.4393	0.4393
292	4.60895	4.60895				292	0.418472	0.418472
293	1.52588	1.52588				293	0.240783	0.240783
294	0.817655	0.817655				294	0.176259	0.176259
295	1.65667	1.65667				295	0.25089	0.25089
296	5.29345	5.29345				296	0.448472	0.448472
297	7.21042	7.21042				297	0.523415	0.523415
298	1.0104	1.0104				298	0.195936	0.195936
299	1.21902	1.21902				299	0.215214	0.215214
300	5.91197	5.91197				300	0.473949	0.473949
301	4.24926	4.24926				301	0.401811	0.401811
302	9.00808	9.00808				302	0.585035	0.585035
303	5.67646	5.67646				303	0.464413	0.464413
304	5.07579	5.07579				304	0.439155	0.439155
305	6.05522	6.05522				305	0.479657	0.479657
306	3.59285	3.59285				306	0.369475	0.369475
307	1.65802	1.65802				307	0.250993	0.250993
308	1.583	1.583				308	0.245249	0.245249
309	2.42987	2.42987				309	0.303849	0.303849
310	2.12416	2.12416				310	0.284092	0.284092
311	5.85492	5.85492				311	0.471657	0.471657
312	3.56096	3.56096				312	0.367832	0.367832
313	4.36338	4.36338				313	0.407171	0.407171
314	2.11063	2.11063				314	0.283186	0.283186
315	11.1742	11.1742				315	0.65159	0.65159
316	7.12709	7.12709				316	0.520381	0.520381
317	3.67046	3.67046				317	0.373444	0.373444
318	3.35981	3.35981				318	0.357292	0.357292
319	3.28262	3.28262				319	0.353164	0.353164
320	3.2665	3.2665				320	0.352295	0.352295
321	3.27063	3.27063				321	0.352518	0.352518
322	1.06237	1.06237				322	0.200911	0.200911
323	2.57091	2.57091				323	0.312543	0.312543
324	2.97063	2.97063				324	0.335962	0.335962
325	1.96978	1.96978				325	0.273574	0.273574
326	1.36409	1.36409				326	0.22766	0.22766
327	1.37281	1.37281				327	0.228387	0.228387
328	1.4788	1.4788				328	0.23704	0.23704
329	2.3337	2.3337				329	0.297775	0.297775
330	1.23485	1.23485				330	0.216607	0.216607
331	3.30373	3.30373				331	0.354298	0.354298
332	3.90495	3.90495				332	0.385189	0.385189
333	2.52082	2.52082				333	0.309483	0.309483
334	1.65742	1.65742				334	0.250947	0.250947
335	1.34121	1.34121				335	0.225743	0.225743
336	3.08283	3.08283				336	0.342248	0.342248
337	2.56921	2.56921				337	0.312439	0.312439
338	2.01525	2.01525				338	0.276713	0.276713
339	2.83848	2.83848				339	0.328404	0.328404
340	1.72183	1.72183				340	0.255777	0.255777
341	3.11435	3.11435				341	0.343993	0.343993
342	2.23713	2.23713				342	0.291549	0.291549
343	4.22719	4.22719				343	0.400766	0.400766
344	1.59831	1.59831				344	0.246431	0.246431
345	1.95155	1.95155				345	0.272305	0.272305
346	2.62435	2.62435				346	0.315774	0.315774
347	1.34143	1.34143				347	0.225761	0.225761
348	2.00725	2.00725				348	0.276164	0.276164
349	2.08656	2.08656				349	0.281567	0.281567
350	2.31188	2.31188				350	0.29638	0.29638
351	2.85365	2.85365				351	0.32928	0.32928
352	4.81944	4.81944				352	0.427922	0.427922
353	3.93313	3.93313				353	0.386576	0.386576
354	3.52766	3.52766				354	0.366108	0.366108
355	3.08226	3.08226				355	0.342216	0.342216
356	3.77868	3.77868				356	0.37891	0.37891
357	1.91284	1.91284				357	0.269591	0.269591
358	1.44443	1.44443				358	0.234268	0.234268
359	2.38682	2.38682				359	0.301145	0.301145
360	1.69601	1.69601				360	0.253852	0.253852
361	2.96347	2.96347				361	0.335557	0.335557
362	4.50021	4.50021				362	0.413507	0.413507
363	5.69438	5.69438				363	0.465146	0.465146
364	3.65937	3.65937				364	0.37288	0.37288
365	13.12	13.12				365	0.706046	0.706046
366	1.39063	1.39063				366	0.229865	0.229865
367	1.56485	1.56485				367	0.243838	0.243838
368	3.57724	3.57724				368	0.368672	0.368672
369	3.37739	3.37739				369	0.358225	0.358225
370	2.21974	2.21974				370	0.290413	0.290413
371	3.23685	3.23685				371	0.350693	0.350693
372	5.51647	5.51647				372	0.457822	0.457822
373	4.1731	4.1731				373	0.398195	0.398195
374	2.73325	2.73325				374	0.322259	0.322259
375	3.05417	3.05417				375	0.340653	0.340653
376	2.41366	2.41366				376	0.302833	0.302833
377	1.78898	1.78898				377	0.260716	0.260716
378	1.47498	1.47498				378	0.236733	0.236733
379	4.3067	4.3067				379	0.404518	0.404518
380	1.89869	1.89869				380	0.268592	0.268592
381	2.47174	2.47174				381	0.306455	0.306455
382	1.94701	1.94701				382	0.271988	0.271988
383	1.87709	1.87709				383	0.26706	0.26706
384	4.67956	4.67956				384	0.421666	0.421666
385	2.02785	2.02785				385	0.277577	0.277577
386	2.66282	2.66282				386	0.31808	0.31808
387	1.41438	1.41438				387	0.231819	0.231819
388	4.18147	4.18147				388	0.398594	0.398594
389	3.07139	3.07139				389	0.341612	0.341612
390	1.89641	1.89641				390	0.268431	0.268431
391	0.682495	0.682495				391	0.161033	0.161033
392	2.03009	2.03009				392	0.277731	0.277731
393	2.23518	2.23518				393	0.291422	0.291422
394	5.61482	5.61482				394	0.461885	0.461885
395	5.25816	5.25816				395	0.446974	0.446974
396	2.61125	2.61125				396	0.314985	0.314985
397	1.77677	1.77677				397	0.259825	0.259825
398	1.98446	1.98446				398	0.274591	0.274591
399	4.44263	4.44263				399	0.410852	0.410852
400	1.75318	1.75318				400	0.258095	0.258095
401	1.14054	1.14054				401	0.208172	0.208172
402	1.32927	1.32927				402	0.224736	0.224736
403	3.6525	3.6525				403	0.37253	0.37253
404	3.01746	3.01746				404	0.3386	0.3386
405	4.52958	4.52958				405	0.414854	0.414854
406	2.84822	2.84822				406	0.328967	0.328967
407	2.66454	2.66454				407	0.318183	0.318183
408	2.32497	2.32497				408	0.297218	0.297218
409	2.44555	2.44555				409	0.304828	0.304828
410	3.99194	3.99194				410	0.389455	0.389455
411	4.57903	4.57903				411	0.417112	0.417112
412	8.64013	8.64013				412	0.572962	0.572962
413	3.45976	3.45976				413	0.362567	0.362567
414	2.53184	2.53184				414	0.310158	0.310158
415	2.75449	2.75449				415	0.323509	0.323509
416	1.39538	1.39538				416	0.230257	0.230257
417	0.628432	0.628432				417	0.154524	0.154524
418	4.66713	4.66713				418	0.421105	0.421105
419	3.38971	3.38971				419	0.358878	0.358878
420	2.57646	2.57646				420	0.31288	0.31288
421	5.64652	5.64652				421	0.463187	0.463187
422	4.78274	4.78274				422	0.426289	0.426289
423	4.03679	4.03679				423	0.391637	0.391637
424	1.5571	1.5571				424	0.243234	0.243234
425	1.86566	1.86566				425	0.266245	0.266245
426	1.50239	1.50239				426	0.238922	0.238922
427	1.86258	1.86258				427	0.266025	0.266025
428	4.81844	4.81844				428	0.427877	0.427877
429	2.05382	2.05382				429	0.279349	0.279349
430	1.35525	1.35525				430	0.226922	0.226922
431	2.57174	2.57174				431	0.312593	0.312593
432	2.80604	2.80604				432	0.326522	0.326522
433	3.73781	3.73781				433	0.376855	0.376855
434	1.12314	1.12314				434	0.206577	0.206577
435	2.90966	2.90966				435	0.332496	0.332496
436	1.18923	1.18923				436	0.212568	0.212568
437	5.80304	5.80304				437	0.469563	0.469563
438	7.4345	7.4345				438	0.531486	0.531486
439	3.98844	3.98844				439	0.389285	0.389285
440	2.16603	2.16603				440	0.286878	0.286878
441	3.08255	3.08255				441	0.342232	0.342232
442	2.43247	2.43247				442	0.304011	0.304011
443	3.6511	3.6511				443	0.372458	0.372458
444	4.29886	4.29886				444	0.40415	0.40415
445	3.72469	3.72469				445	0.376193	0.376193
446	3.44069	3.44069				446	0.361567	0.361567
447	1.62027	1.62027				447	0.248118	0.248118
448	3.2877	3.2877				448	0.353437	0.353437
449	2.52949	2.52949				449	0.310015	0.310015
450	1.95106	1.95106				450	0.272271	0.272271
451	0.871365	0.871365				451	0.181956	0.181956
452	3.45191	3.45191				452	0.362156	0.362156
453	1.42414	1.42414				453	0.232617	0.232617
454	3.14071	3.14071				454	0.345445	0.345445
455	3.46391	3.46391				455	0.362785	0.362785
456	5.7922	5.7922				456	0.469124	0.469124
457	6.37212	6.37212				457	0.492048	0.492048
458	1.80191	1.80191				458	0.261657	0.261657
459	1.73077	1.73077				459	0.25644	0.25644
460	1.83624	1.83624				460	0.264138	0.264138
461	1.14084	1.14084				461	0.208199	0.208199
462	1.14957	1.14957				462	0.208994	0.208994
463	2.43596	2.43596				463	0.304229	0.304229
464	4.51849	4.51849				464	0.414345	0.414345
465	3.7451	3.7451				465	0.377222	0.377222
466	6.2282	6.2282				466	0.48646	0.48646
467	9.60321	9.60321				467	0.604051	0.604051
468	3.55646	3.55646				468	0.3676	0.3676
469	2.16954	2.16954				469	0.287111	0.287111
470	1.78529	1.78529				470	0.260447	0.260447
471	3.98458	3.98458				471	0.389096	0.389096
472	2.88928	2.88928				472	0.33133	0.33133
473	3.77377	3.77377				473	0.378663	0.378663
474	4.29007	4.29007				474	0.403736	0.403736
475	4.1353	4.1353				475	0.396387	0.396387
476	1.22661	1.22661				476	0.215883	0.215883
477	6.48606	6.48606				477	0.496428	0.496428
478	1.83147	1.83147				478	0.263795	0.263795
479	6.46622	6.46622				479	0.495668	0.495668
480	4.39104	4.39104				480	0.40846	0.40846
481	2.25214	2.25214				481	0.292525	0.292525
482	3.31566	3.31566				482	0.354937	0.354937
483	2.46763	2.46763				483	0.306201	0.306201
484	1.50774	1.50774				484	0.239347	0.239347
485	3.41034	3.41034				485	0.359968	0.359968
486	2.86869	2.86869				486	0.330147	0.330147
487	2.36264	2.36264				487	0.299616	0.299616
488	2.43891	2.43891				488	0.304414	0.304414
489	10.3283	10.3283				489	0.62644	0.62644
490	5.86665	5.86665				490	0.472129	0.472129
491	6.65172	6.65172				491	0.502728	0.502728
492	4.34079	4.34079				492	0.406116	0.406116
493	1.85083	1.85083				493	0.265185	0.265185
494	3.27724	3.27724				494	0.352874	0.352874
495	3.98484	3.98484				495	0.389109	0.389109
496	3.73573	3.73573				496	0.37675	0.37675
497	2.66878	2.66878				497	0.318436	0.318436
498	6.29708	6.29708				498	0.489142	0.489142
499	3.58378	3.58378				499	0.369008	0.369008
500	5.54314	5.54314				500	0.458927	0.458927
501	3.77031	3.77031				501	0.37849	0.37849
502	3.70138	3.70138				502	0.375014	0.375014
503	0.717771	0.717771				503	0.165142	0.165142
504	4.73025	4.73025				504	0.423943	0.423943
505	6.81557	6.81557				505	0.508882	0.508882
506	5.11608	5.11608				506	0.440894	0.440894
507	0.976691	0.976691				507	0.192639	0.192639
508	2.57999	2.57999				508	0.313094	0.313094
509	1.67993	1.67993				509	0.252645	0.252645
510	3.06868	3.06868				510	0.341461	0.341461
511	3.97075	3.97075				511	0.38842	0.38842
512	2.34079	2.34079				512	0.298227	0.298227
513	2.5303	2.5303				513	0.310065	0.310065
514	5.07313	5.07313				514	0.43904	0.43904
515	6.01048	6.01048				515	0.477882	0.477882
516	4.15694	4.15694				516	0.397423	0.397423
517	2.28099	2.28099				517	0.294393	0.294393
518	2.37987	2.37987				518	0.300706	0.300706
519	1.78935	1.78935				519	0.260743	0.260743
520	1.4943	1.4943				520	0.238279	0.238279
521	2.73741	2.73741				521	0.322505	0.322505
522	2.96863	2.96863				522	0.335849	0.335849
523	4.27208	4.27208				523	0.402889	0.402889
524	2.36075	2.36075				524	0.299496	0.299496
525	1.73525	1.73525				525	0.256772	0.256772
526	2.19151	2.19151				526	0.288561	0.288561
527	2.33411	2.33411				527	0.297801	0.297801
528	0.948582	0.948582				528	0.189847	0.189847
529	2.34356	2.34356				529	0.298403	0.298403
530	11.5975	11.5975				530	0.663816	0.663816
531	4.34046	4.34046				531	0.406101	0.406101
532	3.71052	3.71052				532	0.375477	0.375477
533	2.17251	2.17251				533	0.287307	0.287307
534	5.69129	5.69129				534	0.465019	0.465019
535	4.74388	4.74388				535	0.424553	0.424553
536	2.58578	2.58578				536	0.313445	0.313445
537	3.16002	3.16002				537	0.346506	0.346506
538	4.97366	4.97366				538	0.434714	0.434714
539	2.38049	2.38049				539	0.300745	0.300745
540	4.56152	4.56152				540	0.416314	0.416314
541	1.81849	1.81849				541	0.262858	0.262858
542	3.11014	3.11014				542	0.34376	0.34376
543	1.649	1.649				543	0.250309	0.250309
544	2.36677	2.36677				544	0.299877	0.299877
545	1.44496	1.44496				545	0.234311	0.234311
546	3.3107	3.3107				546	0.354671	0.354671
547	5.12566	5.12566				547	0.441307	0.441307
548	3.18857	3.18857				548	0.348068	0.348068
549	5.07225	5.07225				549	0.439002	0.439002
550	3.90248	3.90248				550	0.385067	0.385067
551	10.1156	10.1156				551	0.619958	0.619958
552	2.4723	2.4723				552	0.30649	0.30649
553	2.90956	2.90956				553	0.332491	0.332491
554	3.39667	3.39667				554	0.359246	0.359246
555	1.75175	1.75175				555	0.257989	0.257989
556	3.31528	3.31528				556	0.354916	0.354916
557	3.05285	3.05285				557	0.340579	0.340579
558	1.60983	1.60983				558	0.247318	0.247318
559	9.36747	9.36747				559	0.596591	0.596591
560	9.4426	9.4426				560	0.598979	0.598979
561	2.64436	2.64436				561	0.316976	0.316976
562	3.40942	3.40942				562	0.35992	0.35992
563	2.60559	2.60559				563	0.314644	0.314644
564	3.17995	3.17995				564	0.347597	0.347597
565	3.07168	3.07168				565	0.341628	0.341628
566	1.73876	1.73876				566	0.257031	0.257031
567	6.57545	6.57545				567	0.499837	0.499837
568	3.28343	3.28343				568	0.353207	0.353207
569	2.87373	2.87373				569	0.330437	0.330437
570	9.25818	9.25818				570	0.593101	0.593101
571	4.06827	4.06827				571	0.393161	0.393161
572	2.60896	2.60896				572	0.314847	0.314847
573	4.90949	4.90949				573	0.431901	0.431901
574	6.80256	6.80256				574	0.508396	0.508396
575	3.3269	3.3269				575	0.355538	0.355538
576	5.28254	5.28254				576	0.44801	0.44801
577	3.45604	3.45604				577	0.362372	0.362372
578	2.17964	2.17964				578	0.287779	0.287779
579	3.24329	3.24329				579	0.351042	0.351042
580	2.63709	2.63709				580	0.31654	0.31654
581	6.08423	6.08423				581	0.480804	0.480804
582	12.3859	12.3859				582	0.686009	0.686009
583	4.529	4.529				583	0.414827	0.414827
584	2.5904	2.5904				584	0.313725	0.313725
585	2.46628	2.46628				585	0.306117	0.306117
586	3.7886	3.7886				586	0.379407	0.379407
587	1.9497	1.9497				587	0.272176	0.272176
588	1.2963	1.2963				588	0.221931	0.221931
589	1.35523	1.35523				589	0.22692	0.22692
590	4.42736	4.42736				590	0.410146	0.410146
591	2.92515	2.92515				591	0.33338	0.33338
592	1.58617	1.58617				592	0.245494	0.245494
593	1.11502	1.11502				593	0.205829	0.205829
594	2.10075	2.10075				594	0.282523	0.282523
595	5.11404	5.11404				595	0.440806	0.440806
596	4.74908	4.74908				596	0.424786	0.424786
597	3.10795	3.10795				597	0.343639	0.343639
598	8.18348	8.18348				598	0.557616	0.557616
599	4.76867	4.76867				599	0.425662	0.425662
600	2.44916	2.44916				600	0.305053	0.305053
601	3.54434	3.54434				601	0.366973	0.366973
602	3.94094	3.94094				602	0.38696	0.38696
603	5.01154	5.01154				603	0.436367	0.436367
604	3.02063	3.02063				604	0.338777	0.338777
605	3.40266	3.40266				605	0.359563	0.359563
606	2.2583	2.2583				606	0.292925	0.292925
607	6.00305	6.00305				607	0.477586	0.477586
608	4.13567	4.13567				608	0.396405	0.396405
609	5.75656	5.75656				609	0.467678	0.467678
610	6.40203	6.40203				610	0.493202	0.493202
611	4.02889	4.02889				611	0.391254	0.391254
612	2.79195	2.79195				612	0.325701	0.325701
613	5.9196	5.9196				613	0.474255	0.474255
614	4.44729	4.44729				614	0.411068	0.411068
615	6.1565	6.1565				615	0.483652	0.483652
616	5.4128	5.4128				616	0.4535	0.4535
617	3.71198	3.71198				617	0.375551	0.375551
618	2.26055	2.26055				618	0.293071	0.293071
619	2.67092	2.67092				619	0.318563	0.318563
620	3.35241	3.35241				620	0.356898	0.356898
621	2.02025	2.02025				621	0.277056	0.277056
622	3.01674	3.01674				622	0.338559	0.338559
623	4.16032	4.16032				623	0.397584	0.397584
624	3.80849	3.80849				624	0.380402	0.380402
625	1.1293	1.1293				625	0.207143	0.207143
626	1.39285	1.39285				626	0.230048	0.230048
627	2.43791	2.43791				627	0.304351	0.304351
628	6.55796	6.55796				628	0.499172	0.499172
629	2.54406	2.54406				629	0.310906	0.310906
630	4.27013	4.27013				630	0.402797	0.402797
631	2.73271	2.73271				631	0.322227	0.322227
632	1.7784	1.7784				632	0.259944	0.259944
633	3.35221	3.35221				633	0.356888	0.356888
634	1.87253	1.87253				634	0.266735	0.266735
635	3.48594	3.48594				635	0.363936	0.363936
636	2.60118	2.60118				636	0.314377	0.314377
637	3.34848	3.34848				637	0.356689	0.356689
638	4.75031	4.75031				638	0.424841	0.424841
639	3.80228	3.80228				639	0.380091	0.380091
640	5.39284	5.39284				640	0.452663	0.452663
641	3.23062	3.23062				641	0.350355	0.350355
642	1.97626	1.97626				642	0.274024	0.274024
643	2.47317	2.47317				643	0.306544	0.306544
644	4.28047	4.28047				644	0.403285	0.403285
645	2.50227	2.50227				645	0.308342	0.308342
646	7.01444	7.01444				646	0.516253	0.516253
647	6.44234	6.44234				647	0.494752	0.494752
648	3.7579	3.7579				648	0.377866	0.377866
649	4.71197	4.71197				649	0.423123	0.423123
650	1.65912	1.65912				650	0.251076	0.251076
651	1.7516	1.7516				651	0.257978	0.257978
652	5.47147	5.47147				652	0.455951	0.455951
653	5.87062	5.87062				653	0.472289	0.472289
654	0.612036	0.612036				654	0.152495	0.152495
655	3.42184	3.42184				655	0.360575	0.360575
656	1.72491	1.72491				656	0.256005	0.256005
657	0.884283	0.884283				657	0.183299	0.183299
658	3.60328	3.60328				658	0.370011	0.370011
659	1.64104	1.64104				659	0.249704	0.249704
660	4.03721	4.03721				660	0.391658	0.391658
661	6.1365	6.1365				661	0.482866	0.482866
662	5.4193	5.4193				662	0.453772	0.453772
663	4.73063	4.73063				663	0.42396	0.42396
664	9.14133	9.14133				664	0.589346	0.589346
665	2.69161	2.69161				665	0.319795	0.319795
666	5.11208	5.11208				666	0.440722	0.440722
667	10.8652	10.8652				667	0.642518	0.642518
668	4.56443	4.56443				668	0.416446	0.416446
669	3.48278	3.48278				669	0.363771	0.363771
670	2.35351	2.35351				670	0.299037	0.299037
671	2.44578	2.44578				671	0.304842	0.304842
672	1.75338	1.75338				672	0.258109	0.258109
673	2.73664	2.73664				673	0.322459	0.322459
674	3.55601	3.55601				674	0.367576	0.367576
675	3.55086	3.55086				675	0.36731	0.36731
676	9.19001	9.19001				676	0.590913	0.590913
677	2.63144	2.63144				677	0.316201	0.316201
678	2.37474	2.37474				678	0.300382	0.300382
679	4.30717	4.30717				679	0.40454	0.40454
680	3.4316	3.4316				680	0.361089	0.361089
681	2.15654	2.15654				681	0.286249	0.286249
682	3.84082	3.84082				682	0.382012	0.382012
683	3.39233	3.39233				683	0.359017	0.359017
684	1.14996	1.14996				684	0.20903	0.20903
685	1.78961	1.78961				685	0.260763	0.260763
Average	3.39617	3.39617					0.346127	0.346127
